# Supplementary material for: Genotyping-by-sequencing of a melon (Cucumis melo L.) germplasm collection from a secondary center of diversity highlights patterns of genetic variation and genomic features of different gene pools
Source: BMC Genomics. 2017 Jan 9;18:59. doi: 10.1186/s12864-016-3429-0 (PMC5223370; doi:10.1186/s12864-016-3429-0)
Supplement: Additional file 1: — Accessions of Cucumis melo genotyped in this study. Abbreviation in the origin field refer to different Provinces within the Apulia Region (BA: Bari; BAT: Barletta-Andria-Trani; BR: Brindisi; TA: Taranto; LE: Lecce). (XLSX 78 kb) [file 12864_2016_3429_MOESM1_ESM.xlsx]

## Sheet: Supplementary material
Additional file 1. Accessions of Cucumis melo genotyped in this study. Abbreviations in the origin field refer to different Provinces within the Apulia Region (BA: Bari; BT: Barletta-Andria-Trani; BR: Brindisi; TA: Taranto; LE: Lecce)
Accession Name	Phenotypic type	Origin
IT_1/040	Barattiere	BA
IT_1/041	Barattiere	BA
IT_1/042	Barattiere	TA
IT_1/045	Barattiere	BR
PSR_1/1	Barattiere	BA
PSR_1/3	Barattiere	BA
PSR_1/7	Barattiere	BR
PSR_1/19	Barattiere	BA
PSR_1/25	Barattiere	TA
PSR_1/31	Barattiere	TA
PSR_1/32	Barattiere	BA
PSR_1/36	Barattiere	BA
PSR_1/37	Barattiere	BA
PSR_1/38	Barattiere	BA
PSR_1/39	Barattiere	BA
PSR_1/40	Barattiere	BA
PSR_1/42	Barattiere	BR
PSR_1/43	Barattiere	BR
PSR_1/45	Barattiere	BR
IT_1/044	Carosello	BT
PSR_1	Carosello	LE
PSR_1/2	Carosello	BA
PSR_1/4	Carosello	BT
PSR_1/5	Carosello	LE
PSR_1/6	Carosello	BR
PSR_1/9	Carosello	BR
PSR_1/10	Carosello	LE
PSR_1/11	Carosello	LE
PSR_1/12	Carosello	BR
PSR_1/13	Carosello	LE
PSR_1/14	Carosello	BR
PSR_1/15	Carosello	LE
PSR_1/17	Carosello	LE
PSR_1/18	Carosello	LE
PSR_1/21	Carosello	TA
PSR_1/22	Carosello	BA
PSR_1/23	Carosello	BA
PSR_1/26	Carosello	TA
PSR_1/27	Carosello	TA
PSR_1/28	Carosello	TA
PSR_1/29	Carosello	TA
PSR_1/30	Carosello	TA
PSR_1/33	Carosello	BA
PSR_1/34	Carosello	BA
PSR_1/35	Carosello	BA
PSR_1/41	Carosello	BR
PSR_1/44	Carosello	BR
IT_18/154	Inodorus	n.a.
IT_18/155	Inodorus	n.a.
IT_18/156	Inodorus	n.a.
IT_18/157	Inodorus	n.a.
PSR_4/1	Inodorus	BA
PSR_4/2	Inodorus	BA
PSR_4/3	Inodorus	BT
PSR_4/4	Inodorus	BT
PSR_4/5	Inodorus	BT
PSR_4/6	Inodorus	LE
PSR_4/7	Inodorus	TA
PSR_4/9	Inodorus	TA
PSR_4/10	Inodorus	TA
PSR_4/11	Inodorus	TA
PSR_4/12	Inodorus	TA
PSR_4/13	Inodorus	TA
PSR_4/14	Inodorus	TA
PSR_4/15	Inodorus	TA
PSR_4/16	Inodorus	TA
PSR_4/17	Inodorus	BT
PSR_4/18	Inodorus	TA
PSR_4/19	Inodorus	BA
PSR_4/20	Inodorus	BA
PSR_4/21	Inodorus	BA
PSR_4/22	Inodorus	BA
