# Supplementary material for: Genotyping-by-sequencing of a melon (Cucumis melo L.) germplasm collection from a secondary center of diversity highlights patterns of genetic variation and genomic features of different gene pools
Source: BMC Genomics. 2017 Jan 9;18:59. doi: 10.1186/s12864-016-3429-0 (PMC5223370; doi:10.1186/s12864-016-3429-0)
Supplement: Additional file 7: — List of highly divergent loci (FST > 0.9) in pairwise comparisons among the subpopulations C, B and I. The name of each locus includes the chromosome, the chromosomal position, and the type of polymorphism (SNV = single nucleotide variation; Ins: single nucleotide insertion; Del: single nucleotide deletion). For SNP loci falling in putative genes sequences, gene ID and functional annotation reported in the Melonomics database (www.melonomics.net) are indicated. Loci which define alleles private to one of the subpopulations are highlighted in red. (XLSX 67 kb) [file 12864_2016_3429_MOESM7_ESM.xlsx]

## Sheet: Foglio1
Additional file 7. List of highly divergent loci (FST>0.9) in pairwise comparisons among the subpopulations C, B and I. The name of each locus includes the chromosome, the chromosomal position, and the type of polymorphism (SNV=single nucleotide variation; Ins: single nucleotide insertion; Del: single nucleotide deletion). For SNP loci falling in putative gene sequences, gene ID and functional an…
C vs B	Gene ID	Functional annotation
0:13236690-SNV	.
0:35534533-SNV	.
0:38804840-SNV	MELO3C001834T1	ND
1:1727541-SNV	MELO3C018643T1	ND
1:18740993-SNV	.
1:32719707-SNV	.
1:33321622-SNV	.
2:10815980-SNV	.
2:10908843-SNV	MELO3C010014T1	ND
2:10908845-SNV	MELO3C010014T1	ND
2:17389349-SNV	.
2:19193123-SNV	.
2:6225017-SNV	.
2:7368745-SNV	MELO3C015106T1	CCAAT-displacement protein alternatively spliced product
2:8592495-Del	MELO3C015045T1	Lipase/lipooxygenase, PLAT/LH2 family protein
2:8592507-Ins	MELO3C015045T1	Lipase/lipooxygenase, PLAT/LH2 family protein
2:8595854-SNV	MELO3C015048T1	ND
3:21005399-SNV	.
3:21036446-SNV	.
3:21041001-SNV	.
3:21046923-SNV	.
3:21046969-SNV	.
3:22022431-SNV	.
3:22199698-SNV	.
3:26327301-SNV	.
3:3389136-SNV	MELO3C008306T1	Clathrin, heavy chain
3:3389137-SNV	MELO3C008306T1	Clathrin, heavy chain
3:3389138-SNV	MELO3C008306T1	Clathrin, heavy chain
3:3466644-SNV	.
3:3466666-SNV	.
3:3466698-SNV	.
4:2489361-SNV	.
4:26436261-SNV	MELO3C009968T1	peptide deformylase 1B
4:26440969-SNV	MELO3C009967T2	cyclin-dependent kinase C;1
4:26440970-SNV	MELO3C009967T2	cyclin-dependent kinase C;1
4:26440984-SNV	MELO3C009967T2	cyclin-dependent kinase C;1
5:28373853-SNV	.
5:3100727-SNV	MELO3C014374T1	Phosphatidylinositol-4-phosphate 5-kinase family protein
5:3100929-SNV	MELO3C014374T1	Phosphatidylinositol-4-phosphate 5-kinase family protein
5:3104425-SNV	MELO3C014374T1	Phosphatidylinositol-4-phosphate 5-kinase family protein
5:4072982-SNV	MELO3C014299T1	kinase interacting (KIP1-like) family protein
5:408502-Del	MELO3C014686T1	calmodulin-binding family protein
5:408503-Del	MELO3C014686T1	calmodulin-binding family protein
5:408505-Ins	MELO3C014686T1	calmodulin-binding family protein
5:408506-Ins	MELO3C014686T1	calmodulin-binding family protein
5:444214-SNV	.
5:4977517-SNV	.
6:1788781-Ins	MELO3C006218T1	CONTAINS InterPro DOMAIN/s: Plant nuclear matrix 1
6:1788797-Del	MELO3C006218T1	CONTAINS InterPro DOMAIN/s: Plant nuclear matrix 1
6:1819634-SNV	MELO3C006224T1	HOPM interactor 7
6:1819635-SNV	MELO3C006224T1	HOPM interactor 7
6:22382220-SNV	.
6:22382250-SNV	.
6:22382294-SNV	.
6:3060298-SNV	MELO3C006407T1	ND
6:3061650-SNV	MELO3C006407T1	ND
6:3425697-SNV	MELO3C006466T1	ureidoglycolate amidohydrolase
6:6491761-SNV	MELO3C006834T1	Microtubule associated protein (MAP65/ASE1) family protein
6:6541970-SNV	MELO3C006841T1	K+ efflux antiporter 5
7:20640406-SNV	.
7:22970408-SNV	.
7:23467119-SNV	MELO3C017610T1	Leucine-rich repeat protein kinase family protein
8:5298807-SNV	MELO3C007777T1	Cupredoxin superfamily protein
8:6242944-SNV	MELO3C007918T1	regulatory particle non-ATPase 10
8:6326879-SNV	.
8:6327052-SNV	.
9:10270581-SNV	.
9:10270800-SNV	.
9:10371063-SNV	MELO3C003027T1	Protein of unknown function (DUF1218)
9:10371330-SNV	MELO3C003027T1	Protein of unknown function (DUF1218)
9:10418978-SNV	MELO3C003029T1	camphor resistance CrcB family protein
9:19178250-SNV	MELO3C005303T1	unknown protein; FUNCTIONS IN: molecular_function unknown; LOCATED IN: chloroplast; BEST Arabidopsis thaliana protein match is: unknown protein
9:22578923-SNV	MELO3C005719T1	respiratory burst oxidase protein F
9:7480750-SNV	MELO3C002912T1	ND
9:7698716-SNV	MELO3C002919T1	appr-1-p processing enzyme family protein
9:7698879-SNV	MELO3C002919T1	appr-1-p processing enzyme family protein
12:19095992-SNV	.
12:19427742-SNV	MELO3C002793T1	damaged DNA binding protein 1A
12:20809613-SNV	MELO3C002694T1	trehalose-6-phosphate synthase
12:21319788-SNV	.
12:21348987-SNV	MELO3C002633T1	RNA helicase family protein
C vs I
1:32344418-SNV	.
1:32357796-Ins	MELO3C023554T1	ND
1:32443217-SNV	MELO3C023544T1	C2H2-type zinc finger family protein
1:32779226-SNV	.
2:17388967-SNV	.
2:17389349-SNV	.
3:20907430-SNV	MELO3C019924T1	unknown protein; BEST Arabidopsis thaliana protein match is: unknown protein
3:20942089-SNV	.
3:21005399-SNV	.
3:21036446-SNV	.
3:21041001-SNV	.
3:21046923-SNV	.
3:21046969-SNV	.
3:21082085-SNV	MELO3C019912T1	Core-2/I-branching beta-1,6-N-acetylglucosaminyltransferase family protein
3:21082094-SNV	MELO3C019912T1	Core-2/I-branching beta-1,6-N-acetylglucosaminyltransferase family protein
3:22153363-SNV	MELO3C019822T1	pseudouridine synthase family protein
3:26236412-SNV	MELO3C011122T2	BEST Arabidopsis thaliana protein match is: glycine-rich protein
3:26236768-SNV	MELO3C011122T2	BEST Arabidopsis thaliana protein match is: glycine-rich protein
3:26239238-SNV	MELO3C011122T2	BEST Arabidopsis thaliana protein match is: glycine-rich protein
3:26327301-SNV	.
5:27192783-SNV	.
5:27200654-SNV	.
5:3100727-SNV	MELO3C014374T1	Phosphatidylinositol-4-phosphate 5-kinase family protein
5:3100929-SNV	MELO3C014374T1	Phosphatidylinositol-4-phosphate 5-kinase family protein
5:3104425-SNV	MELO3C014374T1	Phosphatidylinositol-4-phosphate 5-kinase family protein
6:2973924-Del	.
6:3425697-SNV	MELO3C006466T1	ureidoglycolate amidohydrolase
8:4673949-SNV	.
9:2128174-SNV	.
10:5757809-SNV	.
10:5829926-SNV	.
10:5829947-SNV	.
10:5829969-SNV	.
B vs I
0:15232132-SNV	.
0:15232153-SNV	.
0:15987646-SNV	.
0:15990386-SNV	.
0:16092955-SNV	.
0:16177313-SNV	.
0:16177505-SNV	.
0:16246324-SNV	.
0:16250125-SNV	.
0:24218646-SNV	.
0:24218727-SNV	.
0:24223483-SNV	.
0:24223531-SNV	.
0:24244933-SNV	.
0:34039213-SNV	.
0:34039434-SNV	.
0:34136917-SNV	.
0:34201580-SNV	.
0:34201647-Del	.
0:34201648-Del	.
0:34201653-Ins	.
0:34201654-Ins	.
0:35059650-SNV	.
0:37510448-Ins	.
0:37510459-Del	.
0:37514436-SNV	.
0:37516245-SNV	.
0:37595173-SNV	.
0:38788809-SNV	.
0:38804840-SNV	MELO3C001834T1	ND
1:1727541-SNV	MELO3C018643T1	ND
1:1806431-SNV	MELO3C018651T1	ND
1:18740993-SNV	.
1:31888579-SNV	.
1:32341070-SNV	MELO3C023556T1	Pectin lyase-like superfamily protein
1:32341071-SNV	MELO3C023556T1	Pectin lyase-like superfamily protein
1:32344418-SNV	.
1:32357796-Ins	MELO3C023554T1	ND
1:32392516-Ins	.
1:32392551-Del	.
1:32443217-SNV	MELO3C023544T1	C2H2-type zinc finger family protein
1:32532277-SNV	.
1:32719707-SNV	.
1:32732111-SNV	.
1:32733729-Ins	.
1:32733739-Ins	.
1:32733740-Ins	.
1:32733741-Ins	.
1:32733934-SNV	.
1:32779226-SNV	.
1:32795443-Ins	MELO3C023491T1	P-loop containing nucleoside triphosphate hydrolases superfamily protein
1:32795444-Ins	MELO3C023491T1	P-loop containing nucleoside triphosphate hydrolases superfamily protein
1:32795462-Del	MELO3C023491T1	P-loop containing nucleoside triphosphate hydrolases superfamily protein
1:32795463-Del	MELO3C023491T1	P-loop containing nucleoside triphosphate hydrolases superfamily protein
1:33125132-SNV	MELO3C023447T1	ND
1:33248458-SNV	.
1:33248463-SNV	.
1:33321622-SNV	.
1:33411238-SNV	MELO3C023390T1	ND
1:33435271-SNV	.
1:33437865-SNV	MELO3C023387T1	Phototropic-responsive NPH3 family protein
1:33442450-SNV	.
1:33551966-SNV	.
1:33552046-SNV	.
1:33591117-SNV	.
1:33602647-SNV	MELO3C023366T1	ND
1:33602730-SNV	MELO3C023366T1	ND
1:33605525-Del	MELO3C023365T1	Malectin/receptor-like protein kinase family protein
1:33605526-Del	MELO3C023365T1	Malectin/receptor-like protein kinase family protein
1:33605527-Del	MELO3C023365T1	Malectin/receptor-like protein kinase family protein
1:33605528-Del	MELO3C023365T1	Malectin/receptor-like protein kinase family protein
1:33605529-Del	MELO3C023365T1	Malectin/receptor-like protein kinase family protein
1:33605530-Del	MELO3C023365T1	Malectin/receptor-like protein kinase family protein
1:33605531-Del	MELO3C023365T1	Malectin/receptor-like protein kinase family protein
1:33605532-Del	MELO3C023365T1	Malectin/receptor-like protein kinase family protein
1:33605533-Del	MELO3C023365T1	Malectin/receptor-like protein kinase family protein
1:33605534-Del	MELO3C023365T1	Malectin/receptor-like protein kinase family protein
1:33605535-Del	MELO3C023365T1	Malectin/receptor-like protein kinase family protein
1:33605542-Ins	MELO3C023365T1	Malectin/receptor-like protein kinase family protein
1:33605543-Ins	MELO3C023365T1	Malectin/receptor-like protein kinase family protein
1:33605544-Ins	MELO3C023365T1	Malectin/receptor-like protein kinase family protein
1:33605545-Ins	MELO3C023365T1	Malectin/receptor-like protein kinase family protein
1:33605546-Ins	MELO3C023365T1	Malectin/receptor-like protein kinase family protein
1:33605547-Ins	MELO3C023365T1	Malectin/receptor-like protein kinase family protein
1:33605548-Ins	MELO3C023365T1	Malectin/receptor-like protein kinase family protein
1:33605549-Ins	MELO3C023365T1	Malectin/receptor-like protein kinase family protein
1:33605550-Ins	MELO3C023365T1	Malectin/receptor-like protein kinase family protein
1:33605551-Ins	MELO3C023365T1	Malectin/receptor-like protein kinase family protein
1:33605552-Ins	MELO3C023365T1	Malectin/receptor-like protein kinase family protein
1:33605553-Ins	MELO3C023365T1	Malectin/receptor-like protein kinase family protein
1:33605727-SNV	MELO3C023365T1	Malectin/receptor-like protein kinase family protein
1:33606730-SNV	MELO3C023365T1	Malectin/receptor-like protein kinase family protein
1:33606742-Del	MELO3C023365T1	Malectin/receptor-like protein kinase family protein
1:33606765-Ins	MELO3C023365T1	Malectin/receptor-like protein kinase family protein
1:33632908-SNV	.
1:34118284-SNV	MELO3C024291T1	autoinhibited Ca(2+)-ATPase 9
1:4029487-SNV	.
1:4029922-SNV	.
1:4029968-SNV	.
1:4029992-SNV	.
1:4030000-SNV	.
2:10561524-SNV	.
2:10561535-SNV	.
2:10815980-SNV	.
2:1139251-Ins	MELO3C015371T1	ND
2:1139261-Del	MELO3C015371T1	ND
2:1279613-SNV	.
2:1312788-SNV	.
2:19193123-SNV	.
2:19547942-SNV	.
2:19798819-SNV	.
2:2154899-SNV	MELO3C015481T1	CRS1 / YhbY (CRM) domain-containing protein
2:2155045-SNV	MELO3C015481T1	CRS1 / YhbY (CRM) domain-containing protein
2:24148474-SNV	.
2:24161755-SNV	MELO3C017236T2	Galactose oxidase/kelch repeat superfamily protein
2:24170824-SNV	MELO3C017235T1	ND
2:24174536-SNV	MELO3C017234T1	ND
2:7569529-SNV	MELO3C015094T3	RING-H2 group F2A
3:17592132-SNV	.
3:17598092-Del	.
3:17598093-Del	.
3:17598094-Ins	.
3:17598095-Ins	.
3:17598200-SNV	.
3:17829286-SNV	.
3:18148196-SNV	.
3:18148314-SNV	.
3:18249601-SNV	.
3:22022431-SNV	.
3:24892956-SNV	.
3:26236412-SNV	MELO3C011122T2	BEST Arabidopsis thaliana protein match is: glycine-rich protein
3:26239238-SNV	MELO3C011122T2	BEST Arabidopsis thaliana protein match is: glycine-rich protein
4:1414732-Ins	MELO3C003460T1	ND
4:1414742-Del	MELO3C003460T1	ND
4:1503535-Del	MELO3C003471T1	BEST Arabidopsis thaliana protein match is: sequence-specific DNA binding transcription factors;sequence-specific DNA binding
4:1503558-Ins	MELO3C003471T1	BEST Arabidopsis thaliana protein match is: sequence-specific DNA binding transcription factors;sequence-specific DNA binding
4:1533347-Del	MELO3C003474T1	haloacid dehalogenase-like hydrolase family protein
4:1533348-Del	MELO3C003474T1	haloacid dehalogenase-like hydrolase family protein
4:1533349-Del	MELO3C003474T1	haloacid dehalogenase-like hydrolase family protein
4:1533361-Ins	MELO3C003474T1	haloacid dehalogenase-like hydrolase family protein
4:1533362-Ins	MELO3C003474T1	haloacid dehalogenase-like hydrolase family protein
4:1533363-Ins	MELO3C003474T1	haloacid dehalogenase-like hydrolase family protein
4:1533540-SNV	MELO3C003474T1	haloacid dehalogenase-like hydrolase family protein
4:1533550-Del	MELO3C003474T1	haloacid dehalogenase-like hydrolase family protein
4:1533557-Ins	MELO3C003474T1	haloacid dehalogenase-like hydrolase family protein
4:16567094-SNV	.
4:18188810-SNV	.
4:18189080-SNV	.
4:18215660-SNV	.
4:21772429-Del	.
4:21772430-Del	.
4:21772431-Del	.
4:21772443-Ins	.
4:21772444-Ins	.
4:21772445-Ins	.
4:21772450-SNV	.
4:23358961-SNV	.
4:23561860-SNV	MELO3C024016T1	Metal-dependent phosphohydrolase
4:23639382-SNV	.
4:26423670-SNV	MELO3C009970T1	Pectin lyase-like superfamily protein
4:26436261-SNV	MELO3C009968T1	peptide deformylase 1B
4:26440969-SNV	MELO3C009967T2	cyclin-dependent kinase C;1
4:26440970-SNV	MELO3C009967T2	cyclin-dependent kinase C;1
4:26440984-SNV	MELO3C009967T2	cyclin-dependent kinase C;1
4:28458537-SNV	.
4:28458552-Del	.
4:28468123-SNV	MELO3C009751T1	ND
4:28475421-SNV	.
4:28477655-SNV	.
4:28549024-SNV	.
4:28549090-SNV	.
4:28549092-SNV	.
4:29580186-SNV	MELO3C009615T1	RING/U-box superfamily protein
4:29851899-Ins	.
4:29851900-Ins	.
4:29851901-Del	.
4:29851915-Del	.
4:29856820-SNV	MELO3C009581T1	FAD-linked oxidases family protein
5:23430872-SNV	.
5:23517102-SNV	MELO3C004132T1	Target of Myb protein 1
5:23597432-SNV	MELO3C004140T1	Protein of unknown function (DUF300)
5:23597665-SNV	MELO3C004140T1	Protein of unknown function (DUF300)
5:24229062-SNV	MELO3C004209T1	Protein phosphatase 2C family protein
5:26890091-SNV	MELO3C004476T1	phosphate transporter 4;5
5:26893832-SNV	MELO3C004477T1	glucuronidase 3
5:26931519-SNV	MELO3C004484T1	ubiquitin-associated (UBA)/TS-N domain-containing protein
5:27129258-SNV	.
5:27129273-SNV	.
5:27192783-SNV	.
5:27200654-SNV	.
5:27221522-SNV	.
5:27244873-SNV	.
5:27244878-Del	.
5:27244894-SNV	.
5:27244907-SNV	.
5:27244912-Ins	.
5:27244913-Ins	.
5:27244914-Ins	.
5:27244915-Ins	.
5:27244916-Ins	.
5:27244931-Ins	.
5:27484117-SNV	.
5:28033480-Ins	MELO3C004624T1	polyamine oxidase 5
5:28033481-Ins	MELO3C004624T1	polyamine oxidase 5
5:28056593-SNV	.
5:28373853-SNV	.
5:4194580-SNV	MELO3C014292T1	Ribosomal protein S3Ae
5:444214-SNV	.
5:4761788-SNV	MELO3C014259T1	ND
5:4975175-SNV	.
5:4977517-SNV	.
5:4981472-SNV	.
6:1591578-SNV	MELO3C006186T1	AT-hook motif nuclear-localized protein 1
6:17794383-SNV	.
6:1788781-Ins	MELO3C006218T1	CONTAINS InterPro DOMAIN/s: Plant nuclear matrix 1
6:1788797-Del	MELO3C006218T1	CONTAINS InterPro DOMAIN/s: Plant nuclear matrix 1
6:1789063-SNV	MELO3C006218T1	CONTAINS InterPro DOMAIN/s: Plant nuclear matrix 1
6:17995140-SNV	.
6:1819634-SNV	MELO3C006224T1	HOPM interactor 7
6:1819635-SNV	MELO3C006224T1	HOPM interactor 7
6:22382220-SNV	.
6:22382250-SNV	.
6:22382294-SNV	.
6:22382305-SNV	.
6:2268163-SNV	.
6:2283611-SNV	MELO3C006292T1	DNA repair-recombination protein (RAD50)
6:2288956-SNV	MELO3C006292T1	DNA repair-recombination protein (RAD50)
6:2288961-SNV	MELO3C006292T1	DNA repair-recombination protein (RAD50)
6:2288981-SNV	MELO3C006292T1	DNA repair-recombination protein (RAD50)
6:2289465-SNV	MELO3C006292T1	DNA repair-recombination protein (RAD50)
6:2375499-SNV	MELO3C006304T1	S-adenosyl-L-methionine-dependent methyltransferases superfamily protein
6:2375507-SNV	MELO3C006304T1	S-adenosyl-L-methionine-dependent methyltransferases superfamily protein
6:28683201-SNV	.
6:29228088-Del	.
6:29228092-Ins	.
6:4597704-SNV	MELO3C006616T1	ND
6:5154064-SNV	MELO3C006698T1	Protein of unknown function (DUF1218)
6:5154069-SNV	MELO3C006698T1	Protein of unknown function (DUF1218)
6:5741344-SNV	MELO3C006759T1	Ca2+-activated RelA/spot homolog
6:5741432-SNV	MELO3C006759T1	Ca2+-activated RelA/spot homolog
6:6022893-SNV	MELO3C006791T1	ARM repeat superfamily protein
6:6027522-Del	MELO3C006791T1	ARM repeat superfamily protein
6:6027524-Ins	MELO3C006791T1	ARM repeat superfamily protein
6:6491761-SNV	MELO3C006834T1	Microtubule associated protein (MAP65/ASE1) family protein
6:6541970-SNV	MELO3C006841T1	K+ efflux antiporter 5
6:6796401-SNV	MELO3C006862T1	Peroxidase superfamily protein
6:7207790-SNV	MELO3C006911T1	VASCULAR-RELATED NAC-DOMAIN 6
7:14711403-SNV	.
7:15058570-SNV	.
7:15062529-SNV	.
7:15065049-SNV	.
7:20567177-SNV	.
7:20640406-SNV	.
7:22464389-SNV	MELO3C016372T2	Protein of unknown function (DUF3353)
7:22464399-SNV	MELO3C016372T2	Protein of unknown function (DUF3353)
7:22464525-SNV	MELO3C016372T3	Protein of unknown function (DUF3353)
7:22464536-SNV	MELO3C016372T3	Protein of unknown function (DUF3353)
7:22521423-SNV	.
7:22970408-SNV	.
7:22976123-SNV	MELO3C017562T1	Sec14p-like phosphatidylinositol transfer family protein
7:22976746-SNV	MELO3C017562T1	Sec14p-like phosphatidylinositol transfer family protein
7:23007051-SNV	MELO3C017566T1	UDP-Glycosyltransferase superfamily protein
7:23039529-Ins	MELO3C017569T1	somatic embryogenesis receptor-like kinase 1
7:23039530-Del	MELO3C017569T1	somatic embryogenesis receptor-like kinase 1
7:23039537-SNV	MELO3C017569T1	somatic embryogenesis receptor-like kinase 1
7:23467119-SNV	MELO3C017610T1	Leucine-rich repeat protein kinase family protein
7:23884171-SNV	MELO3C017657T1	splicing factor-related
7:23884192-SNV	MELO3C017657T1	splicing factor-related
8:1025499-SNV	.
8:1025525-SNV	.
8:16798684-Ins	.
8:16836989-SNV	.
8:16854395-SNV	.
8:16854565-SNV	.
8:21267586-SNV	.
8:21285327-Del	.
8:21285336-Ins	.
8:21285337-Ins	.
8:21285446-SNV	.
8:21285494-SNV	.
8:21665326-SNV	.
8:22943873-SNV	.
8:4673949-SNV	.
8:4748247-SNV	.
8:5421732-SNV	MELO3C007798T1	ND
8:6075940-SNV	.
8:6075945-SNV	.
8:6129253-SNV	.
8:6161519-SNV	MELO3C007904T1	calcium-dependent protein kinase 28
8:6242944-SNV	MELO3C007918T1	regulatory particle non-ATPase 10
8:7143758-SNV	MELO3C008041T1	Transducin/WD40 repeat-like superfamily protein
8:7274936-SNV	MELO3C008057T1	PRLI-interacting factor, putative
8:7410741-SNV	.
8:7410746-SNV	.
8:7415142-SNV	.
9:1732868-SNV	MELO3C022032T1	ND
9:1732891-SNV	MELO3C022032T1	ND
9:1809747-SNV	MELO3C022018T1	chorismate mutase 1
9:1810125-Ins	MELO3C022018T1	chorismate mutase 1
9:1810126-Ins	MELO3C022018T1	chorismate mutase 1
9:1810127-Ins	MELO3C022018T1	chorismate mutase 1
9:1810128-Ins	MELO3C022018T1	chorismate mutase 1
9:1810130-Del	MELO3C022018T1	chorismate mutase 1
9:1810132-Del	MELO3C022018T1	chorismate mutase 1
9:18401470-SNV	MELO3C005260T1	vacuolar iron transporter 1
9:18401830-SNV	MELO3C005260T1	vacuolar iron transporter 1
9:18401962-SNV	MELO3C005260T1	vacuolar iron transporter 1
9:18449792-SNV	MELO3C005264T1	ND
9:18813928-SNV	MELO3C005277T1	MMS ZWEI homologue 2
9:18983808-SNV	MELO3C005288T1	ND
9:19178250-SNV	MELO3C005303T1	unknown protein; FUNCTIONS IN: molecular_function unknown; LOCATED IN: chloroplast; BEST Arabidopsis thaliana protein match is: unknown protein
9:2128174-SNV	.
9:2464267-SNV	.
9:3444008-SNV	.
9:3444059-SNV	.
9:3444062-SNV	.
9:3466385-SNV	MELO3C021544T1	GDSL-like Lipase/Acylhydrolase superfamily protein
9:3468525-Del	MELO3C021545T1	L-aspartate oxidase
9:3468526-Del	MELO3C021545T1	L-aspartate oxidase
9:3468527-Del	MELO3C021545T1	L-aspartate oxidase
9:3468528-Del	MELO3C021545T1	L-aspartate oxidase
9:3468571-Ins	MELO3C021545T1	L-aspartate oxidase
9:3468572-Ins	MELO3C021545T1	L-aspartate oxidase
9:3468573-Ins	MELO3C021545T1	L-aspartate oxidase
9:3468574-Ins	MELO3C021545T1	L-aspartate oxidase
9:3468812-SNV	MELO3C021545T1	L-aspartate oxidase
9:3475521-SNV	.
9:3482589-SNV	MELO3C021546T1	unknown protein; FUNCTIONS IN: molecular_function unknown; INVOLVED IN: N-terminal protein myristoylation; LOCATED IN: cellular_component unknown
9:3819018-SNV	.
9:3819409-Ins	MELO3C021565T1	ND
9:3819413-Del	MELO3C021565T1	ND
9:3819462-Ins	MELO3C021565T1	ND
9:3819463-Ins	MELO3C021565T1	ND
9:3819464-Ins	MELO3C021565T1	ND
9:3819715-SNV	MELO3C021565T1	ND
9:4014495-Ins	MELO3C021576T1	ND
9:4014496-Ins	MELO3C021576T1	ND
9:4014497-Ins	MELO3C021576T1	ND
9:4014498-Ins	MELO3C021576T1	ND
9:4014506-Del	MELO3C021576T1	ND
9:4014507-Del	MELO3C021576T1	ND
9:4014508-Del	MELO3C021576T1	ND
9:4172978-SNV	MELO3C021586T1	Protein kinase superfamily protein
9:7478651-SNV	MELO3C002912T1	ND
9:7480750-SNV	MELO3C002912T1	ND
9:7698716-SNV	MELO3C002919T1	appr-1-p processing enzyme family protein
9:7698879-SNV	MELO3C002919T1	appr-1-p processing enzyme family protein
9:779738-SNV	MELO3C022145T1	disease resistance protein (TIR-NBS-LRR class), putative
9:779770-SNV	MELO3C022145T1	disease resistance protein (TIR-NBS-LRR class), putative
9:779810-SNV	MELO3C022145T1	disease resistance protein (TIR-NBS-LRR class), putative
9:7995766-SNV	MELO3C002931T1	SIN3-like 3
9:8031450-SNV	MELO3C002933T1	DEAD/DEAH box helicase, putative
9:8184976-Ins	MELO3C002939T3	ND
9:8184978-Del	MELO3C002939T3	ND
10:1806185-SNV	MELO3C012232T1	Regulator of Vps4 activity in the MVB pathway protein
10:2980764-SNV	MELO3C012050T1	Actin cross-linking protein
10:5743895-SNV	MELO3C023813T1	unknown protein; BEST Arabidopsis thaliana protein match is: unknown protein
10:5757809-SNV	.
10:5774445-SNV	.
10:5790166-Del	.
10:5790281-SNV	.
10:5790294-SNV	.
10:5793475-SNV	.
10:5829926-SNV	.
10:5829947-SNV	.
10:5829969-SNV	.
10:5844188-SNV	.
10:5844492-SNV	.
10:9784269-SNV	.
11:20190158-SNV	.
11:22656056-SNV	.
11:22662532-SNV	.
11:3227607-SNV	MELO3C020882T1	mRNA splicing factor, thioredoxin-like U5 snRNP
11:3227641-Ins	MELO3C020882T1	mRNA splicing factor, thioredoxin-like U5 snRNP
11:3247775-SNV	MELO3C020879T1	Protein of unknown function, DUF547
11:3247927-SNV	MELO3C020879T1	Protein of unknown function, DUF547
11:3327166-SNV	.
11:3351607-Ins	.
11:3351622-SNV	.
11:3351666-Del	.
11:3387245-Ins	.
11:3387256-Del	.
11:3391268-SNV	.
11:3396415-SNV	MELO3C020865T1	alpha/beta-Hydrolases superfamily protein
12:17518556-SNV	.
12:19671936-SNV	.
12:20247640-SNV	.
12:20809613-SNV	MELO3C002694T1	trehalose-6-phosphate synthase
12:21048667-Ins	.
12:21048668-Ins	.
12:21048669-Ins	.
12:21048670-Ins	.
12:21048671-Ins	.
12:21048672-Del	.
12:21348987-SNV	MELO3C002633T1	RNA helicase family protein
12:21998026-SNV	.
12:21998032-SNV	.
12:21998100-SNV	.
12:22089331-Del	.
12:22089334-Ins	.
12:23681348-SNV	MELO3C002325T1	tetratricopeptide repeat (TPR)-containing protein
12:23723870-SNV	.
12:23723873-SNV	.
12:23723988-SNV	.
12:23762640-SNV	.
12:23994274-Del	.
12:23994277-Ins	.
12:23995932-Del	.
12:23995936-Ins	.
12:5655597-SNV	.
12:8949857-SNV	.

## Sheet: Hoja1
0:13236690	0	chr0	13236690	13236690	.	-1	-1	.	.
0:15232132	0	chr0	15232132	15232132	.	-1	-1	.	.
0:15232153	0	chr0	15232153	15232153	.	-1	-1	.	.
0:15987646	0	chr0	15987646	15987646	.	-1	-1	.	.
0:15990386	0	chr0	15990386	15990386	.	-1	-1	.	.
0:16092955	0	chr0	16092955	16092955	.	-1	-1	.	.
0:16177313	0	chr0	16177313	16177313	.	-1	-1	.	.
0:16177505	0	chr0	16177505	16177505	.	-1	-1	.	.
0:16246324	0	chr0	16246324	16246324	.	-1	-1	.	.
0:16250125	0	chr0	16250125	16250125	.	-1	-1	.	.
0:24218646	0	chr0	24218646	24218646	.	-1	-1	.	.
0:24218727	0	chr0	24218727	24218727	.	-1	-1	.	.
0:24223483	0	chr0	24223483	24223483	.	-1	-1	.	.
0:24223531	0	chr0	24223531	24223531	.	-1	-1	.	.
0:24244933	0	chr0	24244933	24244933	.	-1	-1	.	.
0:34039213	0	chr0	34039213	34039213	.	-1	-1	.	.
0:34039434	0	chr0	34039434	34039434	.	-1	-1	.	.
0:34136917	0	chr0	34136917	34136917	.	-1	-1	.	.
0:34201580	0	chr0	34201580	34201580	.	-1	-1	.	.
0:34201647	0	chr0	34201647	34201647	.	-1	-1	.	.
0:34201648	0	chr0	34201648	34201648	.	-1	-1	.	.
0:34201653	0	chr0	34201653	34201653	.	-1	-1	.	.
0:34201654	0	chr0	34201654	34201654	.	-1	-1	.	.
0:35059650	0	chr0	35059650	35059650	.	-1	-1	.	.
0:35534533	0	chr0	35534533	35534533	.	-1	-1	.	.
0:37510448	0	chr0	37510448	37510448	.	-1	-1	.	.
0:37510459	0	chr0	37510459	37510459	.	-1	-1	.	.
0:37514436	0	chr0	37514436	37514436	.	-1	-1	.	.
0:37516245	0	chr0	37516245	37516245	.	-1	-1	.	.
0:37595173	0	chr0	37595173	37595173	.	-1	-1	.	.
0:38788809	0	chr0	38788809	38788809	.	-1	-1	.	.
0:38804840	0	chr0	38804840	38804840	chr0	38804701	38804901	MELO3C001834T1	Parent=MELO3C001834
0:38804840	0	chr0	38804840	38804840	chr0	38804701	38804901	MELO3C001834T1	Parent=MELO3C001834
1:1727541	1	chr1	1727541	1727541	chr1	1727295	1728841	MELO3C018643T1	Parent=MELO3C018643
1:1727541	1	chr1	1727541	1727541	chr1	1727295	1730828	MELO3C018643T2	Parent=MELO3C018643
1:1727541	1	chr1	1727541	1727541	chr1	1727295	1728841	MELO3C018643T1	Parent=MELO3C018643
1:1727541	1	chr1	1727541	1727541	chr1	1727295	1730828	MELO3C018643T2	Parent=MELO3C018643
1:1806431	1	chr1	1806431	1806431	chr1	1803462	1806672	MELO3C018651T1	Parent=MELO3C018651
1:4029487	1	chr1	4029487	4029487	.	-1	-1	.	.
1:4029922	1	chr1	4029922	4029922	.	-1	-1	.	.
1:4029968	1	chr1	4029968	4029968	.	-1	-1	.	.
1:4029992	1	chr1	4029992	4029992	.	-1	-1	.	.
1:4030000	1	chr1	4030000	4030000	.	-1	-1	.	.
1:18740993	1	chr1	18740993	18740993	.	-1	-1	.	.
1:18740993	1	chr1	18740993	18740993	.	-1	-1	.	.
1:31888579	1	chr1	31888579	31888579	.	-1	-1	.	.
1:32341070	1	chr1	32341070	32341070	chr1	32335113	32341538	MELO3C023556T1	Parent=MELO3C023556
1:32341070	1	chr1	32341070	32341070	chr1	32340522	32341428	MELO3C023556T2	Parent=MELO3C023556
1:32341071	1	chr1	32341071	32341071	chr1	32335113	32341538	MELO3C023556T1	Parent=MELO3C023556
1:32341071	1	chr1	32341071	32341071	chr1	32340522	32341428	MELO3C023556T2	Parent=MELO3C023556
1:32344418	1	chr1	32344418	32344418	.	-1	-1	.	.
1:32344418	1	chr1	32344418	32344418	.	-1	-1	.	.
1:32357796	1	chr1	32357796	32357796	chr1	32355774	32359259	MELO3C023554T1	Parent=MELO3C023554
1:32357796	1	chr1	32357796	32357796	chr1	32355774	32359259	MELO3C023554T2	Parent=MELO3C023554
1:32357796	1	chr1	32357796	32357796	chr1	32355774	32359259	MELO3C023554T1	Parent=MELO3C023554
1:32357796	1	chr1	32357796	32357796	chr1	32355774	32359259	MELO3C023554T2	Parent=MELO3C023554
1:32392516	1	chr1	32392516	32392516	.	-1	-1	.	.
1:32392551	1	chr1	32392551	32392551	.	-1	-1	.	.
1:32443217	1	chr1	32443217	32443217	chr1	32442141	32445045	MELO3C023544T1	Parent=MELO3C023544
1:32443217	1	chr1	32443217	32443217	chr1	32442141	32445045	MELO3C023544T1	Parent=MELO3C023544
1:32532277	1	chr1	32532277	32532277	.	-1	-1	.	.
1:32719707	1	chr1	32719707	32719707	.	-1	-1	.	.
1:32719707	1	chr1	32719707	32719707	.	-1	-1	.	.
1:32732111	1	chr1	32732111	32732111	.	-1	-1	.	.
1:32733729	1	chr1	32733729	32733729	.	-1	-1	.	.
1:32733739	1	chr1	32733739	32733739	.	-1	-1	.	.
1:32733740	1	chr1	32733740	32733740	.	-1	-1	.	.
1:32733741	1	chr1	32733741	32733741	.	-1	-1	.	.
1:32733934	1	chr1	32733934	32733934	.	-1	-1	.	.
1:32779226	1	chr1	32779226	32779226	.	-1	-1	.	.
1:32779226	1	chr1	32779226	32779226	.	-1	-1	.	.
1:32795443	1	chr1	32795443	32795443	chr1	32795011	32802815	MELO3C023491T1	Parent=MELO3C023491
1:32795444	1	chr1	32795444	32795444	chr1	32795011	32802815	MELO3C023491T1	Parent=MELO3C023491
1:32795462	1	chr1	32795462	32795462	chr1	32795011	32802815	MELO3C023491T1	Parent=MELO3C023491
1:32795463	1	chr1	32795463	32795463	chr1	32795011	32802815	MELO3C023491T1	Parent=MELO3C023491
1:33125132	1	chr1	33125132	33125132	chr1	33124530	33125365	MELO3C023447T1	Parent=MELO3C023447
1:33248458	1	chr1	33248458	33248458	.	-1	-1	.	.
1:33248463	1	chr1	33248463	33248463	.	-1	-1	.	.
1:33321622	1	chr1	33321622	33321622	.	-1	-1	.	.
1:33321622	1	chr1	33321622	33321622	.	-1	-1	.	.
1:33411238	1	chr1	33411238	33411238	chr1	33411133	33412962	MELO3C023390T1	Parent=MELO3C023390
1:33435271	1	chr1	33435271	33435271	.	-1	-1	.	.
1:33437865	1	chr1	33437865	33437865	chr1	33436054	33438386	MELO3C023387T1	Parent=MELO3C023387
1:33442450	1	chr1	33442450	33442450	.	-1	-1	.	.
1:33551966	1	chr1	33551966	33551966	.	-1	-1	.	.
1:33552046	1	chr1	33552046	33552046	.	-1	-1	.	.
1:33591117	1	chr1	33591117	33591117	.	-1	-1	.	.
1:33602647	1	chr1	33602647	33602647	chr1	33597695	33603390	MELO3C023366T1	Parent=MELO3C023366
1:33602730	1	chr1	33602730	33602730	chr1	33597695	33603390	MELO3C023366T1	Parent=MELO3C023366
1:33605525	1	chr1	33605525	33605525	chr1	33604501	33607125	MELO3C023365T1	Parent=MELO3C023365
1:33605526	1	chr1	33605526	33605526	chr1	33604501	33607125	MELO3C023365T1	Parent=MELO3C023365
1:33605527	1	chr1	33605527	33605527	chr1	33604501	33607125	MELO3C023365T1	Parent=MELO3C023365
1:33605528	1	chr1	33605528	33605528	chr1	33604501	33607125	MELO3C023365T1	Parent=MELO3C023365
1:33605529	1	chr1	33605529	33605529	chr1	33604501	33607125	MELO3C023365T1	Parent=MELO3C023365
1:33605530	1	chr1	33605530	33605530	chr1	33604501	33607125	MELO3C023365T1	Parent=MELO3C023365
1:33605531	1	chr1	33605531	33605531	chr1	33604501	33607125	MELO3C023365T1	Parent=MELO3C023365
1:33605532	1	chr1	33605532	33605532	chr1	33604501	33607125	MELO3C023365T1	Parent=MELO3C023365
1:33605533	1	chr1	33605533	33605533	chr1	33604501	33607125	MELO3C023365T1	Parent=MELO3C023365
1:33605534	1	chr1	33605534	33605534	chr1	33604501	33607125	MELO3C023365T1	Parent=MELO3C023365
1:33605535	1	chr1	33605535	33605535	chr1	33604501	33607125	MELO3C023365T1	Parent=MELO3C023365
1:33605542	1	chr1	33605542	33605542	chr1	33604501	33607125	MELO3C023365T1	Parent=MELO3C023365
1:33605543	1	chr1	33605543	33605543	chr1	33604501	33607125	MELO3C023365T1	Parent=MELO3C023365
1:33605544	1	chr1	33605544	33605544	chr1	33604501	33607125	MELO3C023365T1	Parent=MELO3C023365
1:33605545	1	chr1	33605545	33605545	chr1	33604501	33607125	MELO3C023365T1	Parent=MELO3C023365
1:33605546	1	chr1	33605546	33605546	chr1	33604501	33607125	MELO3C023365T1	Parent=MELO3C023365
1:33605547	1	chr1	33605547	33605547	chr1	33604501	33607125	MELO3C023365T1	Parent=MELO3C023365
1:33605548	1	chr1	33605548	33605548	chr1	33604501	33607125	MELO3C023365T1	Parent=MELO3C023365
1:33605549	1	chr1	33605549	33605549	chr1	33604501	33607125	MELO3C023365T1	Parent=MELO3C023365
1:33605550	1	chr1	33605550	33605550	chr1	33604501	33607125	MELO3C023365T1	Parent=MELO3C023365
1:33605551	1	chr1	33605551	33605551	chr1	33604501	33607125	MELO3C023365T1	Parent=MELO3C023365
1:33605552	1	chr1	33605552	33605552	chr1	33604501	33607125	MELO3C023365T1	Parent=MELO3C023365
1:33605553	1	chr1	33605553	33605553	chr1	33604501	33607125	MELO3C023365T1	Parent=MELO3C023365
1:33605727	1	chr1	33605727	33605727	chr1	33604501	33607125	MELO3C023365T1	Parent=MELO3C023365
1:33606730	1	chr1	33606730	33606730	chr1	33604501	33607125	MELO3C023365T1	Parent=MELO3C023365
1:33606742	1	chr1	33606742	33606742	chr1	33604501	33607125	MELO3C023365T1	Parent=MELO3C023365
1:33606765	1	chr1	33606765	33606765	chr1	33604501	33607125	MELO3C023365T1	Parent=MELO3C023365
1:33632908	1	chr1	33632908	33632908	.	-1	-1	.	.
1:34118284	1	chr1	34118284	34118284	chr1	34110327	34127309	MELO3C024291T1	Parent=MELO3C024291
2:1139251	2	chr2	1139251	1139251	chr2	1136464	1139540	MELO3C015371T1	Parent=MELO3C015371
2:1139261	2	chr2	1139261	1139261	chr2	1136464	1139540	MELO3C015371T1	Parent=MELO3C015371
2:1279613	2	chr2	1279613	1279613	.	-1	-1	.	.
2:1312788	2	chr2	1312788	1312788	.	-1	-1	.	.
2:2154899	2	chr2	2154899	2154899	chr2	2150614	2156910	MELO3C015481T1	Parent=MELO3C015481
2:2155045	2	chr2	2155045	2155045	chr2	2150614	2156910	MELO3C015481T1	Parent=MELO3C015481
2:6225017	2	chr2	6225017	6225017	.	-1	-1	.	.
2:7368745	2	chr2	7368745	7368745	chr2	7366825	7377543	MELO3C015106T1	Parent=MELO3C015106
2:7569529	2	chr2	7569529	7569529	chr2	7567292	7575618	MELO3C015094T3	Parent=MELO3C015094
2:7569529	2	chr2	7569529	7569529	chr2	7567850	7575618	MELO3C015094T2	Parent=MELO3C015094
2:7569529	2	chr2	7569529	7569529	chr2	7568087	7575618	MELO3C015094T1	Parent=MELO3C015094
2:8592495	2	chr2	8592495	8592495	chr2	8586206	8603247	MELO3C015045T1	Parent=MELO3C015045
2:8592507	2	chr2	8592507	8592507	chr2	8586206	8603247	MELO3C015045T1	Parent=MELO3C015045
2:8595854	2	chr2	8595854	8595854	chr2	8595584	8595940	MELO3C015048T1	Parent=MELO3C015048
2:8595854	2	chr2	8595854	8595854	chr2	8586206	8603247	MELO3C015045T1	Parent=MELO3C015045
2:10561524	2	chr2	10561524	10561524	.	-1	-1	.	.
2:10561535	2	chr2	10561535	10561535	.	-1	-1	.	.
2:10815980	2	chr2	10815980	10815980	.	-1	-1	.	.
2:10815980	2	chr2	10815980	10815980	.	-1	-1	.	.
2:10908843	2	chr2	10908843	10908843	chr2	10906731	10909555	MELO3C010014T1	Parent=MELO3C010014
2:10908845	2	chr2	10908845	10908845	chr2	10906731	10909555	MELO3C010014T1	Parent=MELO3C010014
2:17388967	2	chr2	17388967	17388967	.	-1	-1	.	.
2:17389349	2	chr2	17389349	17389349	.	-1	-1	.	.
2:17389349	2	chr2	17389349	17389349	.	-1	-1	.	.
2:19193123	2	chr2	19193123	19193123	.	-1	-1	.	.
2:19193123	2	chr2	19193123	19193123	.	-1	-1	.	.
2:19547942	2	chr2	19547942	19547942	.	-1	-1	.	.
2:19798819	2	chr2	19798819	19798819	.	-1	-1	.	.
2:24148474	2	chr2	24148474	24148474	.	-1	-1	.	.
2:24161755	2	chr2	24161755	24161755	chr2	24156907	24162074	MELO3C017236T2	Parent=MELO3C017236
2:24161755	2	chr2	24161755	24161755	chr2	24158383	24162074	MELO3C017236T1	Parent=MELO3C017236
2:24170824	2	chr2	24170824	24170824	chr2	24166984	24173636	MELO3C017235T1	Parent=MELO3C017235
2:24174536	2	chr2	24174536	24174536	chr2	24173687	24176058	MELO3C017234T1	Parent=MELO3C017234
3:3389136	3	chr3	3389136	3389136	chr3	3377362	3389869	MELO3C008306T1	Parent=MELO3C008306
3:3389137	3	chr3	3389137	3389137	chr3	3377362	3389869	MELO3C008306T1	Parent=MELO3C008306
3:3389138	3	chr3	3389138	3389138	chr3	3377362	3389869	MELO3C008306T1	Parent=MELO3C008306
3:3466644	3	chr3	3466644	3466644	.	-1	-1	.	.
3:3466666	3	chr3	3466666	3466666	.	-1	-1	.	.
3:3466698	3	chr3	3466698	3466698	.	-1	-1	.	.
3:17592132	3	chr3	17592132	17592132	.	-1	-1	.	.
3:17598092	3	chr3	17598092	17598092	.	-1	-1	.	.
3:17598093	3	chr3	17598093	17598093	.	-1	-1	.	.
3:17598094	3	chr3	17598094	17598094	.	-1	-1	.	.
3:17598095	3	chr3	17598095	17598095	.	-1	-1	.	.
3:17598200	3	chr3	17598200	17598200	.	-1	-1	.	.
3:17829286	3	chr3	17829286	17829286	.	-1	-1	.	.
3:18148196	3	chr3	18148196	18148196	.	-1	-1	.	.
3:18148314	3	chr3	18148314	18148314	.	-1	-1	.	.
3:18249601	3	chr3	18249601	18249601	.	-1	-1	.	.
3:20907430	3	chr3	20907430	20907430	chr3	20904697	20907853	MELO3C019924T1	Parent=MELO3C019924
3:20942089	3	chr3	20942089	20942089	.	-1	-1	.	.
3:21005399	3	chr3	21005399	21005399	.	-1	-1	.	.
3:21005399	3	chr3	21005399	21005399	.	-1	-1	.	.
3:21036446	3	chr3	21036446	21036446	.	-1	-1	.	.
3:21036446	3	chr3	21036446	21036446	.	-1	-1	.	.
3:21041001	3	chr3	21041001	21041001	.	-1	-1	.	.
3:21041001	3	chr3	21041001	21041001	.	-1	-1	.	.
3:21046923	3	chr3	21046923	21046923	.	-1	-1	.	.
3:21046923	3	chr3	21046923	21046923	.	-1	-1	.	.
3:21046969	3	chr3	21046969	21046969	.	-1	-1	.	.
3:21046969	3	chr3	21046969	21046969	.	-1	-1	.	.
3:21082085	3	chr3	21082085	21082085	chr3	21079315	21084719	MELO3C019912T1	Parent=MELO3C019912
3:21082094	3	chr3	21082094	21082094	chr3	21079315	21084719	MELO3C019912T1	Parent=MELO3C019912
3:22022431	3	chr3	22022431	22022431	.	-1	-1	.	.
3:22022431	3	chr3	22022431	22022431	.	-1	-1	.	.
3:22153363	3	chr3	22153363	22153363	chr3	22152296	22160357	MELO3C019822T1	Parent=MELO3C019822
3:22199698	3	chr3	22199698	22199698	.	-1	-1	.	.
3:24892956	3	chr3	24892956	24892956	.	-1	-1	.	.
3:26236412	3	chr3	26236412	26236412	chr3	26228405	26242766	MELO3C011122T2	Parent=MELO3C011122
3:26236412	3	chr3	26236412	26236412	chr3	26230265	26242766	MELO3C011122T1	Parent=MELO3C011122
3:26236412	3	chr3	26236412	26236412	chr3	26228405	26242766	MELO3C011122T2	Parent=MELO3C011122
3:26236412	3	chr3	26236412	26236412	chr3	26230265	26242766	MELO3C011122T1	Parent=MELO3C011122
3:26236768	3	chr3	26236768	26236768	chr3	26228405	26242766	MELO3C011122T2	Parent=MELO3C011122
3:26236768	3	chr3	26236768	26236768	chr3	26230265	26242766	MELO3C011122T1	Parent=MELO3C011122
3:26239238	3	chr3	26239238	26239238	chr3	26228405	26242766	MELO3C011122T2	Parent=MELO3C011122
3:26239238	3	chr3	26239238	26239238	chr3	26230265	26242766	MELO3C011122T1	Parent=MELO3C011122
3:26239238	3	chr3	26239238	26239238	chr3	26228405	26242766	MELO3C011122T2	Parent=MELO3C011122
3:26239238	3	chr3	26239238	26239238	chr3	26230265	26242766	MELO3C011122T1	Parent=MELO3C011122
3:26327301	3	chr3	26327301	26327301	.	-1	-1	.	.
3:26327301	3	chr3	26327301	26327301	.	-1	-1	.	.
4:1414732	4	chr4	1414732	1414732	chr4	1413468	1415902	MELO3C003460T1	Parent=MELO3C003460
4:1414742	4	chr4	1414742	1414742	chr4	1413468	1415902	MELO3C003460T1	Parent=MELO3C003460
4:1503535	4	chr4	1503535	1503535	chr4	1502164	1507163	MELO3C003471T1	Parent=MELO3C003471
4:1503558	4	chr4	1503558	1503558	chr4	1502164	1507163	MELO3C003471T1	Parent=MELO3C003471
4:1533347	4	chr4	1533347	1533347	chr4	1526167	1534790	MELO3C003474T1	Parent=MELO3C003474
4:1533348	4	chr4	1533348	1533348	chr4	1526167	1534790	MELO3C003474T1	Parent=MELO3C003474
4:1533349	4	chr4	1533349	1533349	chr4	1526167	1534790	MELO3C003474T1	Parent=MELO3C003474
4:1533361	4	chr4	1533361	1533361	chr4	1526167	1534790	MELO3C003474T1	Parent=MELO3C003474
4:1533362	4	chr4	1533362	1533362	chr4	1526167	1534790	MELO3C003474T1	Parent=MELO3C003474
4:1533363	4	chr4	1533363	1533363	chr4	1526167	1534790	MELO3C003474T1	Parent=MELO3C003474
4:1533540	4	chr4	1533540	1533540	chr4	1526167	1534790	MELO3C003474T1	Parent=MELO3C003474
4:1533550	4	chr4	1533550	1533550	chr4	1526167	1534790	MELO3C003474T1	Parent=MELO3C003474
4:1533557	4	chr4	1533557	1533557	chr4	1526167	1534790	MELO3C003474T1	Parent=MELO3C003474
4:2489361	4	chr4	2489361	2489361	.	-1	-1	.	.
4:16567094	4	chr4	16567094	16567094	.	-1	-1	.	.
4:18188810	4	chr4	18188810	18188810	.	-1	-1	.	.
4:18189080	4	chr4	18189080	18189080	.	-1	-1	.	.
4:18215660	4	chr4	18215660	18215660	.	-1	-1	.	.
4:21772429	4	chr4	21772429	21772429	.	-1	-1	.	.
4:21772430	4	chr4	21772430	21772430	.	-1	-1	.	.
4:21772431	4	chr4	21772431	21772431	.	-1	-1	.	.
4:21772443	4	chr4	21772443	21772443	.	-1	-1	.	.
4:21772444	4	chr4	21772444	21772444	.	-1	-1	.	.
4:21772445	4	chr4	21772445	21772445	.	-1	-1	.	.
4:21772450	4	chr4	21772450	21772450	.	-1	-1	.	.
4:23358961	4	chr4	23358961	23358961	.	-1	-1	.	.
4:23561860	4	chr4	23561860	23561860	chr4	23560692	23566367	MELO3C024016T1	Parent=MELO3C024016
4:23639382	4	chr4	23639382	23639382	.	-1	-1	.	.
4:26423670	4	chr4	26423670	26423670	chr4	26421788	26425307	MELO3C009970T1	Parent=MELO3C009970
4:26436261	4	chr4	26436261	26436261	chr4	26432525	26436657	MELO3C009968T1	Parent=MELO3C009968
4:26436261	4	chr4	26436261	26436261	chr4	26432525	26436657	MELO3C009968T1	Parent=MELO3C009968
4:26440969	4	chr4	26440969	26440969	chr4	26440377	26447782	MELO3C009967T2	Parent=MELO3C009967
4:26440969	4	chr4	26440969	26440969	chr4	26440377	26448420	MELO3C009967T1	Parent=MELO3C009967
4:26440969	4	chr4	26440969	26440969	chr4	26440377	26447782	MELO3C009967T2	Parent=MELO3C009967
4:26440969	4	chr4	26440969	26440969	chr4	26440377	26448420	MELO3C009967T1	Parent=MELO3C009967
4:26440970	4	chr4	26440970	26440970	chr4	26440377	26447782	MELO3C009967T2	Parent=MELO3C009967
4:26440970	4	chr4	26440970	26440970	chr4	26440377	26448420	MELO3C009967T1	Parent=MELO3C009967
4:26440970	4	chr4	26440970	26440970	chr4	26440377	26447782	MELO3C009967T2	Parent=MELO3C009967
4:26440970	4	chr4	26440970	26440970	chr4	26440377	26448420	MELO3C009967T1	Parent=MELO3C009967
4:26440984	4	chr4	26440984	26440984	chr4	26440377	26447782	MELO3C009967T2	Parent=MELO3C009967
4:26440984	4	chr4	26440984	26440984	chr4	26440377	26448420	MELO3C009967T1	Parent=MELO3C009967
4:26440984	4	chr4	26440984	26440984	chr4	26440377	26447782	MELO3C009967T2	Parent=MELO3C009967
4:26440984	4	chr4	26440984	26440984	chr4	26440377	26448420	MELO3C009967T1	Parent=MELO3C009967
4:28458537	4	chr4	28458537	28458537	.	-1	-1	.	.
4:28458552	4	chr4	28458552	28458552	.	-1	-1	.	.
4:28468123	4	chr4	28468123	28468123	chr4	28467896	28468204	MELO3C009751T1	Parent=MELO3C009751
4:28475421	4	chr4	28475421	28475421	.	-1	-1	.	.
4:28477655	4	chr4	28477655	28477655	.	-1	-1	.	.
4:28549024	4	chr4	28549024	28549024	.	-1	-1	.	.
4:28549090	4	chr4	28549090	28549090	.	-1	-1	.	.
4:28549092	4	chr4	28549092	28549092	.	-1	-1	.	.
4:29580186	4	chr4	29580186	29580186	chr4	29578560	29582666	MELO3C009615T1	Parent=MELO3C009615
4:29851899	4	chr4	29851899	29851899	.	-1	-1	.	.
4:29851900	4	chr4	29851900	29851900	.	-1	-1	.	.
4:29851901	4	chr4	29851901	29851901	.	-1	-1	.	.
4:29851915	4	chr4	29851915	29851915	.	-1	-1	.	.
4:29856820	4	chr4	29856820	29856820	chr4	29854145	29864916	MELO3C009581T1	Parent=MELO3C009581
5:408502	5	chr5	408502	408502	chr5	406270	409127	MELO3C014686T1	Parent=MELO3C014686
5:408503	5	chr5	408503	408503	chr5	406270	409127	MELO3C014686T1	Parent=MELO3C014686
5:408505	5	chr5	408505	408505	chr5	406270	409127	MELO3C014686T1	Parent=MELO3C014686
5:408506	5	chr5	408506	408506	chr5	406270	409127	MELO3C014686T1	Parent=MELO3C014686
5:444214	5	chr5	444214	444214	.	-1	-1	.	.
5:444214	5	chr5	444214	444214	.	-1	-1	.	.
5:3100727	5	chr5	3100727	3100727	chr5	3084774	3111512	MELO3C014374T1	Parent=MELO3C014374
5:3100727	5	chr5	3100727	3100727	chr5	3084774	3111512	MELO3C014374T2	Parent=MELO3C014374
5:3100727	5	chr5	3100727	3100727	chr5	3084774	3111512	MELO3C014374T1	Parent=MELO3C014374
5:3100727	5	chr5	3100727	3100727	chr5	3084774	3111512	MELO3C014374T2	Parent=MELO3C014374
5:3100929	5	chr5	3100929	3100929	chr5	3084774	3111512	MELO3C014374T1	Parent=MELO3C014374
5:3100929	5	chr5	3100929	3100929	chr5	3084774	3111512	MELO3C014374T2	Parent=MELO3C014374
5:3100929	5	chr5	3100929	3100929	chr5	3084774	3111512	MELO3C014374T1	Parent=MELO3C014374
5:3100929	5	chr5	3100929	3100929	chr5	3084774	3111512	MELO3C014374T2	Parent=MELO3C014374
5:3104425	5	chr5	3104425	3104425	chr5	3084774	3111512	MELO3C014374T1	Parent=MELO3C014374
5:3104425	5	chr5	3104425	3104425	chr5	3084774	3111512	MELO3C014374T2	Parent=MELO3C014374
5:3104425	5	chr5	3104425	3104425	chr5	3084774	3111512	MELO3C014374T1	Parent=MELO3C014374
5:3104425	5	chr5	3104425	3104425	chr5	3084774	3111512	MELO3C014374T2	Parent=MELO3C014374
5:4072982	5	chr5	4072982	4072982	chr5	4072425	4077876	MELO3C014299T1	Parent=MELO3C014299
5:4194580	5	chr5	4194580	4194580	chr5	4191704	4194718	MELO3C014292T1	Parent=MELO3C014292
5:4761788	5	chr5	4761788	4761788	chr5	4761210	4762682	MELO3C014259T1	Parent=MELO3C014259
5:4975175	5	chr5	4975175	4975175	.	-1	-1	.	.
5:4977517	5	chr5	4977517	4977517	.	-1	-1	.	.
5:4977517	5	chr5	4977517	4977517	.	-1	-1	.	.
5:4981472	5	chr5	4981472	4981472	.	-1	-1	.	.
5:23430872	5	chr5	23430872	23430872	.	-1	-1	.	.
5:23517102	5	chr5	23517102	23517102	chr5	23512862	23518643	MELO3C004132T1	Parent=MELO3C004132
5:23517102	5	chr5	23517102	23517102	chr5	23512862	23518656	MELO3C004132T2	Parent=MELO3C004132
5:23597432	5	chr5	23597432	23597432	chr5	23596143	23607401	MELO3C004140T1	Parent=MELO3C004140
5:23597665	5	chr5	23597665	23597665	chr5	23596143	23607401	MELO3C004140T1	Parent=MELO3C004140
5:24229062	5	chr5	24229062	24229062	chr5	24226857	24230480	MELO3C004209T1	Parent=MELO3C004209
5:26890091	5	chr5	26890091	26890091	chr5	26886387	26892969	MELO3C004476T1	Parent=MELO3C004476
5:26893832	5	chr5	26893832	26893832	chr5	26892593	26896708	MELO3C004477T1	Parent=MELO3C004477
5:26931519	5	chr5	26931519	26931519	chr5	26927767	26932427	MELO3C004484T1	Parent=MELO3C004484
5:27129258	5	chr5	27129258	27129258	.	-1	-1	.	.
5:27129273	5	chr5	27129273	27129273	.	-1	-1	.	.
5:27192783	5	chr5	27192783	27192783	.	-1	-1	.	.
5:27192783	5	chr5	27192783	27192783	.	-1	-1	.	.
5:27200654	5	chr5	27200654	27200654	.	-1	-1	.	.
5:27200654	5	chr5	27200654	27200654	.	-1	-1	.	.
5:27221522	5	chr5	27221522	27221522	.	-1	-1	.	.
5:27244873	5	chr5	27244873	27244873	.	-1	-1	.	.
5:27244878	5	chr5	27244878	27244878	.	-1	-1	.	.
5:27244894	5	chr5	27244894	27244894	.	-1	-1	.	.
5:27244907	5	chr5	27244907	27244907	.	-1	-1	.	.
5:27244912	5	chr5	27244912	27244912	.	-1	-1	.	.
5:27244913	5	chr5	27244913	27244913	.	-1	-1	.	.
5:27244914	5	chr5	27244914	27244914	.	-1	-1	.	.
5:27244915	5	chr5	27244915	27244915	.	-1	-1	.	.
5:27244916	5	chr5	27244916	27244916	.	-1	-1	.	.
5:27244931	5	chr5	27244931	27244931	.	-1	-1	.	.
5:27484117	5	chr5	27484117	27484117	.	-1	-1	.	.
5:28033480	5	chr5	28033480	28033480	chr5	28032124	28033749	MELO3C004624T1	Parent=MELO3C004624
5:28033481	5	chr5	28033481	28033481	chr5	28032124	28033749	MELO3C004624T1	Parent=MELO3C004624
5:28056593	5	chr5	28056593	28056593	.	-1	-1	.	.
5:28373853	5	chr5	28373853	28373853	.	-1	-1	.	.
5:28373853	5	chr5	28373853	28373853	.	-1	-1	.	.
6:1591578	6	chr6	1591578	1591578	chr6	1587382	1592357	MELO3C006186T1	Parent=MELO3C006186
6:1788781	6	chr6	1788781	1788781	chr6	1786123	1790293	MELO3C006218T1	Parent=MELO3C006218
6:1788781	6	chr6	1788781	1788781	chr6	1786123	1790293	MELO3C006218T1	Parent=MELO3C006218
6:1788797	6	chr6	1788797	1788797	chr6	1786123	1790293	MELO3C006218T1	Parent=MELO3C006218
6:1788797	6	chr6	1788797	1788797	chr6	1786123	1790293	MELO3C006218T1	Parent=MELO3C006218
6:1789063	6	chr6	1789063	1789063	chr6	1786123	1790293	MELO3C006218T1	Parent=MELO3C006218
6:1819634	6	chr6	1819634	1819634	chr6	1812720	1831652	MELO3C006224T1	Parent=MELO3C006224
6:1819634	6	chr6	1819634	1819634	chr6	1812720	1831652	MELO3C006224T1	Parent=MELO3C006224
6:1819635	6	chr6	1819635	1819635	chr6	1812720	1831652	MELO3C006224T1	Parent=MELO3C006224
6:1819635	6	chr6	1819635	1819635	chr6	1812720	1831652	MELO3C006224T1	Parent=MELO3C006224
6:2268163	6	chr6	2268163	2268163	.	-1	-1	.	.
6:2283611	6	chr6	2283611	2283611	chr6	2282872	2296509	MELO3C006292T1	Parent=MELO3C006292
6:2288956	6	chr6	2288956	2288956	chr6	2282872	2296509	MELO3C006292T1	Parent=MELO3C006292
6:2288961	6	chr6	2288961	2288961	chr6	2282872	2296509	MELO3C006292T1	Parent=MELO3C006292
6:2288981	6	chr6	2288981	2288981	chr6	2282872	2296509	MELO3C006292T1	Parent=MELO3C006292
6:2289465	6	chr6	2289465	2289465	chr6	2282872	2296509	MELO3C006292T1	Parent=MELO3C006292
6:2375499	6	chr6	2375499	2375499	chr6	2373328	2380056	MELO3C006304T1	Parent=MELO3C006304
6:2375507	6	chr6	2375507	2375507	chr6	2373328	2380056	MELO3C006304T1	Parent=MELO3C006304
6:2973924	6	chr6	2973924	2973924	.	-1	-1	.	.
6:3060298	6	chr6	3060298	3060298	chr6	3059376	3061661	MELO3C006407T1	Parent=MELO3C006407
6:3060298	6	chr6	3060298	3060298	chr6	3059376	3061661	MELO3C006407T2	Parent=MELO3C006407
6:3061650	6	chr6	3061650	3061650	chr6	3059376	3061661	MELO3C006407T1	Parent=MELO3C006407
6:3061650	6	chr6	3061650	3061650	chr6	3059376	3061661	MELO3C006407T2	Parent=MELO3C006407
6:3425697	6	chr6	3425697	3425697	chr6	3423870	3428219	MELO3C006466T1	Parent=MELO3C006466
6:3425697	6	chr6	3425697	3425697	chr6	3423870	3428219	MELO3C006466T1	Parent=MELO3C006466
6:4597704	6	chr6	4597704	4597704	chr6	4597450	4599233	MELO3C006616T1	Parent=MELO3C006616
6:5154064	6	chr6	5154064	5154064	chr6	5153509	5154852	MELO3C006698T1	Parent=MELO3C006698
6:5154069	6	chr6	5154069	5154069	chr6	5153509	5154852	MELO3C006698T1	Parent=MELO3C006698
6:5741344	6	chr6	5741344	5741344	chr6	5738854	5742384	MELO3C006759T1	Parent=MELO3C006759
6:5741432	6	chr6	5741432	5741432	chr6	5738854	5742384	MELO3C006759T1	Parent=MELO3C006759
6:6022893	6	chr6	6022893	6022893	chr6	6020562	6028101	MELO3C006791T1	Parent=MELO3C006791
6:6027522	6	chr6	6027522	6027522	chr6	6020562	6028101	MELO3C006791T1	Parent=MELO3C006791
6:6027524	6	chr6	6027524	6027524	chr6	6020562	6028101	MELO3C006791T1	Parent=MELO3C006791
6:6491761	6	chr6	6491761	6491761	chr6	6488793	6492941	MELO3C006834T1	Parent=MELO3C006834
6:6491761	6	chr6	6491761	6491761	chr6	6489589	6493661	MELO3C006834T2	Parent=MELO3C006834
6:6491761	6	chr6	6491761	6491761	chr6	6488793	6492941	MELO3C006834T1	Parent=MELO3C006834
6:6491761	6	chr6	6491761	6491761	chr6	6489589	6493661	MELO3C006834T2	Parent=MELO3C006834
6:6541970	6	chr6	6541970	6541970	chr6	6539032	6546974	MELO3C006841T1	Parent=MELO3C006841
6:6541970	6	chr6	6541970	6541970	chr6	6539032	6546974	MELO3C006841T1	Parent=MELO3C006841
6:6796401	6	chr6	6796401	6796401	chr6	6794661	6796941	MELO3C006862T1	Parent=MELO3C006862
6:7207790	6	chr6	7207790	7207790	chr6	7205713	7210373	MELO3C006911T1	Parent=MELO3C006911
6:17794383	6	chr6	17794383	17794383	.	-1	-1	.	.
6:17995140	6	chr6	17995140	17995140	.	-1	-1	.	.
6:22382220	6	chr6	22382220	22382220	.	-1	-1	.	.
6:22382220	6	chr6	22382220	22382220	.	-1	-1	.	.
6:22382250	6	chr6	22382250	22382250	.	-1	-1	.	.
6:22382250	6	chr6	22382250	22382250	.	-1	-1	.	.
6:22382294	6	chr6	22382294	22382294	.	-1	-1	.	.
6:22382294	6	chr6	22382294	22382294	.	-1	-1	.	.
6:22382305	6	chr6	22382305	22382305	.	-1	-1	.	.
6:28683201	6	chr6	28683201	28683201	.	-1	-1	.	.
6:29228088	6	chr6	29228088	29228088	.	-1	-1	.	.
6:29228092	6	chr6	29228092	29228092	.	-1	-1	.	.
7:14711403	7	chr7	14711403	14711403	.	-1	-1	.	.
7:15058570	7	chr7	15058570	15058570	.	-1	-1	.	.
7:15062529	7	chr7	15062529	15062529	.	-1	-1	.	.
7:15065049	7	chr7	15065049	15065049	.	-1	-1	.	.
7:20567177	7	chr7	20567177	20567177	.	-1	-1	.	.
7:20640406	7	chr7	20640406	20640406	.	-1	-1	.	.
7:20640406	7	chr7	20640406	20640406	.	-1	-1	.	.
7:22464389	7	chr7	22464389	22464389	chr7	22460682	22464499	MELO3C016372T2	Parent=MELO3C016372
7:22464389	7	chr7	22464389	22464389	chr7	22460682	22464536	MELO3C016372T3	Parent=MELO3C016372
7:22464389	7	chr7	22464389	22464389	chr7	22460682	22464536	MELO3C016372T4	Parent=MELO3C016372
7:22464399	7	chr7	22464399	22464399	chr7	22460682	22464499	MELO3C016372T2	Parent=MELO3C016372
7:22464399	7	chr7	22464399	22464399	chr7	22460682	22464536	MELO3C016372T3	Parent=MELO3C016372
7:22464399	7	chr7	22464399	22464399	chr7	22460682	22464536	MELO3C016372T4	Parent=MELO3C016372
7:22464525	7	chr7	22464525	22464525	chr7	22460682	22464536	MELO3C016372T3	Parent=MELO3C016372
7:22464525	7	chr7	22464525	22464525	chr7	22460682	22464536	MELO3C016372T4	Parent=MELO3C016372
7:22464536	7	chr7	22464536	22464536	chr7	22460682	22464536	MELO3C016372T3	Parent=MELO3C016372
7:22464536	7	chr7	22464536	22464536	chr7	22460682	22464536	MELO3C016372T4	Parent=MELO3C016372
7:22521423	7	chr7	22521423	22521423	.	-1	-1	.	.
7:22970408	7	chr7	22970408	22970408	.	-1	-1	.	.
7:22970408	7	chr7	22970408	22970408	.	-1	-1	.	.
7:22976123	7	chr7	22976123	22976123	chr7	22972761	22977424	MELO3C017562T1	Parent=MELO3C017562
7:22976746	7	chr7	22976746	22976746	chr7	22972761	22977424	MELO3C017562T1	Parent=MELO3C017562
7:23007051	7	chr7	23007051	23007051	chr7	23004626	23007303	MELO3C017566T1	Parent=MELO3C017566
7:23039529	7	chr7	23039529	23039529	chr7	23038230	23042584	MELO3C017569T1	Parent=MELO3C017569
7:23039530	7	chr7	23039530	23039530	chr7	23038230	23042584	MELO3C017569T1	Parent=MELO3C017569
7:23039537	7	chr7	23039537	23039537	chr7	23038230	23042584	MELO3C017569T1	Parent=MELO3C017569
7:23467119	7	chr7	23467119	23467119	chr7	23464785	23470595	MELO3C017610T1	Parent=MELO3C017610
7:23467119	7	chr7	23467119	23467119	chr7	23464785	23470595	MELO3C017610T2	Parent=MELO3C017610
7:23467119	7	chr7	23467119	23467119	chr7	23464785	23470595	MELO3C017610T3	Parent=MELO3C017610
7:23467119	7	chr7	23467119	23467119	chr7	23464946	23470595	MELO3C017610T4	Parent=MELO3C017610
7:23467119	7	chr7	23467119	23467119	chr7	23464785	23470595	MELO3C017610T1	Parent=MELO3C017610
7:23467119	7	chr7	23467119	23467119	chr7	23464785	23470595	MELO3C017610T2	Parent=MELO3C017610
7:23467119	7	chr7	23467119	23467119	chr7	23464785	23470595	MELO3C017610T3	Parent=MELO3C017610
7:23467119	7	chr7	23467119	23467119	chr7	23464946	23470595	MELO3C017610T4	Parent=MELO3C017610
7:23884171	7	chr7	23884171	23884171	chr7	23881409	23885545	MELO3C017657T1	Parent=MELO3C017657
7:23884192	7	chr7	23884192	23884192	chr7	23881409	23885545	MELO3C017657T1	Parent=MELO3C017657
8:1025499	8	chr8	1025499	1025499	.	-1	-1	.	.
8:1025525	8	chr8	1025525	1025525	.	-1	-1	.	.
8:4673949	8	chr8	4673949	4673949	.	-1	-1	.	.
8:4673949	8	chr8	4673949	4673949	.	-1	-1	.	.
8:4748247	8	chr8	4748247	4748247	.	-1	-1	.	.
8:5298807	8	chr8	5298807	5298807	chr8	5298103	5300359	MELO3C007777T1	Parent=MELO3C007777
8:5298807	8	chr8	5298807	5298807	chr8	5298103	5300359	MELO3C007777T2	Parent=MELO3C007777
8:5421732	8	chr8	5421732	5421732	chr8	5421335	5422099	MELO3C007798T1	Parent=MELO3C007798
8:6075940	8	chr8	6075940	6075940	.	-1	-1	.	.
8:6075945	8	chr8	6075945	6075945	.	-1	-1	.	.
8:6129253	8	chr8	6129253	6129253	.	-1	-1	.	.
8:6161519	8	chr8	6161519	6161519	chr8	6156505	6161719	MELO3C007904T1	Parent=MELO3C007904
8:6242944	8	chr8	6242944	6242944	chr8	6240802	6243778	MELO3C007918T1	Parent=MELO3C007918
8:6242944	8	chr8	6242944	6242944	chr8	6240802	6245927	MELO3C007918T2	Parent=MELO3C007918
8:6242944	8	chr8	6242944	6242944	chr8	6240802	6245927	MELO3C007918T3	Parent=MELO3C007918
8:6242944	8	chr8	6242944	6242944	chr8	6240802	6243778	MELO3C007918T1	Parent=MELO3C007918
8:6242944	8	chr8	6242944	6242944	chr8	6240802	6245927	MELO3C007918T2	Parent=MELO3C007918
8:6242944	8	chr8	6242944	6242944	chr8	6240802	6245927	MELO3C007918T3	Parent=MELO3C007918
8:6326879	8	chr8	6326879	6326879	.	-1	-1	.	.
8:6327052	8	chr8	6327052	6327052	.	-1	-1	.	.
8:7143758	8	chr8	7143758	7143758	chr8	7140566	7146063	MELO3C008041T1	Parent=MELO3C008041
8:7143758	8	chr8	7143758	7143758	chr8	7141747	7146063	MELO3C008041T2	Parent=MELO3C008041
8:7274936	8	chr8	7274936	7274936	chr8	7271928	7281564	MELO3C008057T1	Parent=MELO3C008057
8:7410741	8	chr8	7410741	7410741	.	-1	-1	.	.
8:7410746	8	chr8	7410746	7410746	.	-1	-1	.	.
8:7415142	8	chr8	7415142	7415142	.	-1	-1	.	.
8:16798684	8	chr8	16798684	16798684	.	-1	-1	.	.
8:16836989	8	chr8	16836989	16836989	.	-1	-1	.	.
8:16854395	8	chr8	16854395	16854395	.	-1	-1	.	.
8:16854565	8	chr8	16854565	16854565	.	-1	-1	.	.
8:21267586	8	chr8	21267586	21267586	.	-1	-1	.	.
8:21285327	8	chr8	21285327	21285327	.	-1	-1	.	.
8:21285336	8	chr8	21285336	21285336	.	-1	-1	.	.
8:21285337	8	chr8	21285337	21285337	.	-1	-1	.	.
8:21285446	8	chr8	21285446	21285446	.	-1	-1	.	.
8:21285494	8	chr8	21285494	21285494	.	-1	-1	.	.
8:21665326	8	chr8	21665326	21665326	.	-1	-1	.	.
8:22943873	8	chr8	22943873	22943873	.	-1	-1	.	.
9:779738	9	chr9	779738	779738	chr9	768781	783963	MELO3C022145T1	Parent=MELO3C022145
9:779770	9	chr9	779770	779770	chr9	768781	783963	MELO3C022145T1	Parent=MELO3C022145
9:779810	9	chr9	779810	779810	chr9	768781	783963	MELO3C022145T1	Parent=MELO3C022145
9:1732868	9	chr9	1732868	1732868	chr9	1729581	1736199	MELO3C022032T1	Parent=MELO3C022032
9:1732891	9	chr9	1732891	1732891	chr9	1729581	1736199	MELO3C022032T1	Parent=MELO3C022032
9:1809747	9	chr9	1809747	1809747	chr9	1809668	1812566	MELO3C022018T1	Parent=MELO3C022018
9:1810125	9	chr9	1810125	1810125	chr9	1809668	1812566	MELO3C022018T1	Parent=MELO3C022018
9:1810126	9	chr9	1810126	1810126	chr9	1809668	1812566	MELO3C022018T1	Parent=MELO3C022018
9:1810127	9	chr9	1810127	1810127	chr9	1809668	1812566	MELO3C022018T1	Parent=MELO3C022018
9:1810128	9	chr9	1810128	1810128	chr9	1809668	1812566	MELO3C022018T1	Parent=MELO3C022018
9:1810130	9	chr9	1810130	1810130	chr9	1809668	1812566	MELO3C022018T1	Parent=MELO3C022018
9:1810132	9	chr9	1810132	1810132	chr9	1809668	1812566	MELO3C022018T1	Parent=MELO3C022018
9:2128174	9	chr9	2128174	2128174	.	-1	-1	.	.
9:2128174	9	chr9	2128174	2128174	.	-1	-1	.	.
9:2464267	9	chr9	2464267	2464267	.	-1	-1	.	.
9:3444008	9	chr9	3444008	3444008	.	-1	-1	.	.
9:3444059	9	chr9	3444059	3444059	.	-1	-1	.	.
9:3444062	9	chr9	3444062	3444062	.	-1	-1	.	.
9:3466385	9	chr9	3466385	3466385	chr9	3463696	3466687	MELO3C021544T1	Parent=MELO3C021544
9:3466385	9	chr9	3466385	3466385	chr9	3463696	3466687	MELO3C021544T2	Parent=MELO3C021544
9:3468525	9	chr9	3468525	3468525	chr9	3468374	3473381	MELO3C021545T1	Parent=MELO3C021545
9:3468526	9	chr9	3468526	3468526	chr9	3468374	3473381	MELO3C021545T1	Parent=MELO3C021545
9:3468527	9	chr9	3468527	3468527	chr9	3468374	3473381	MELO3C021545T1	Parent=MELO3C021545
9:3468528	9	chr9	3468528	3468528	chr9	3468374	3473381	MELO3C021545T1	Parent=MELO3C021545
9:3468571	9	chr9	3468571	3468571	chr9	3468374	3473381	MELO3C021545T1	Parent=MELO3C021545
9:3468572	9	chr9	3468572	3468572	chr9	3468374	3473381	MELO3C021545T1	Parent=MELO3C021545
9:3468573	9	chr9	3468573	3468573	chr9	3468374	3473381	MELO3C021545T1	Parent=MELO3C021545
9:3468574	9	chr9	3468574	3468574	chr9	3468374	3473381	MELO3C021545T1	Parent=MELO3C021545
9:3468812	9	chr9	3468812	3468812	chr9	3468374	3473381	MELO3C021545T1	Parent=MELO3C021545
9:3475521	9	chr9	3475521	3475521	.	-1	-1	.	.
9:3482589	9	chr9	3482589	3482589	chr9	3475570	3483047	MELO3C021546T1	Parent=MELO3C021546
9:3819018	9	chr9	3819018	3819018	.	-1	-1	.	.
9:3819409	9	chr9	3819409	3819409	chr9	3819058	3820299	MELO3C021565T1	Parent=MELO3C021565
9:3819413	9	chr9	3819413	3819413	chr9	3819058	3820299	MELO3C021565T1	Parent=MELO3C021565
9:3819462	9	chr9	3819462	3819462	chr9	3819058	3820299	MELO3C021565T1	Parent=MELO3C021565
9:3819463	9	chr9	3819463	3819463	chr9	3819058	3820299	MELO3C021565T1	Parent=MELO3C021565
9:3819464	9	chr9	3819464	3819464	chr9	3819058	3820299	MELO3C021565T1	Parent=MELO3C021565
9:3819715	9	chr9	3819715	3819715	chr9	3819058	3820299	MELO3C021565T1	Parent=MELO3C021565
9:4014495	9	chr9	4014495	4014495	chr9	4014123	4014671	MELO3C021576T1	Parent=MELO3C021576
9:4014496	9	chr9	4014496	4014496	chr9	4014123	4014671	MELO3C021576T1	Parent=MELO3C021576
9:4014497	9	chr9	4014497	4014497	chr9	4014123	4014671	MELO3C021576T1	Parent=MELO3C021576
9:4014498	9	chr9	4014498	4014498	chr9	4014123	4014671	MELO3C021576T1	Parent=MELO3C021576
9:4014506	9	chr9	4014506	4014506	chr9	4014123	4014671	MELO3C021576T1	Parent=MELO3C021576
9:4014507	9	chr9	4014507	4014507	chr9	4014123	4014671	MELO3C021576T1	Parent=MELO3C021576
9:4014508	9	chr9	4014508	4014508	chr9	4014123	4014671	MELO3C021576T1	Parent=MELO3C021576
9:4172978	9	chr9	4172978	4172978	chr9	4170353	4174081	MELO3C021586T1	Parent=MELO3C021586
9:7478651	9	chr9	7478651	7478651	chr9	7474526	7502173	MELO3C002912T1	Parent=MELO3C002912
9:7480750	9	chr9	7480750	7480750	chr9	7474526	7502173	MELO3C002912T1	Parent=MELO3C002912
9:7480750	9	chr9	7480750	7480750	chr9	7474526	7502173	MELO3C002912T1	Parent=MELO3C002912
9:7698716	9	chr9	7698716	7698716	chr9	7698097	7716568	MELO3C002919T1	Parent=MELO3C002919
9:7698716	9	chr9	7698716	7698716	chr9	7698097	7716568	MELO3C002919T1	Parent=MELO3C002919
9:7698879	9	chr9	7698879	7698879	chr9	7698097	7716568	MELO3C002919T1	Parent=MELO3C002919
9:7698879	9	chr9	7698879	7698879	chr9	7698097	7716568	MELO3C002919T1	Parent=MELO3C002919
9:7995766	9	chr9	7995766	7995766	chr9	7989970	7996479	MELO3C002931T1	Parent=MELO3C002931
9:8031450	9	chr9	8031450	8031450	chr9	8029352	8031904	MELO3C002933T1	Parent=MELO3C002933
9:8184976	9	chr9	8184976	8184976	chr9	8163246	8193490	MELO3C002939T3	Parent=MELO3C002939
9:8184978	9	chr9	8184978	8184978	chr9	8163246	8193490	MELO3C002939T3	Parent=MELO3C002939
9:10270581	9	chr9	10270581	10270581	.	-1	-1	.	.
9:10270800	9	chr9	10270800	10270800	.	-1	-1	.	.
9:10371063	9	chr9	10371063	10371063	chr9	10370751	10378621	MELO3C003027T1	Parent=MELO3C003027
9:10371330	9	chr9	10371330	10371330	chr9	10370751	10378621	MELO3C003027T1	Parent=MELO3C003027
9:10418978	9	chr9	10418978	10418978	chr9	10417549	10419389	MELO3C003029T1	Parent=MELO3C003029
9:18401470	9	chr9	18401470	18401470	chr9	18401103	18403230	MELO3C005260T1	Parent=MELO3C005260
9:18401830	9	chr9	18401830	18401830	chr9	18401103	18403230	MELO3C005260T1	Parent=MELO3C005260
9:18401962	9	chr9	18401962	18401962	chr9	18401103	18403230	MELO3C005260T1	Parent=MELO3C005260
9:18449792	9	chr9	18449792	18449792	chr9	18448932	18450164	MELO3C005264T1	Parent=MELO3C005264
9:18813928	9	chr9	18813928	18813928	chr9	18808849	18815703	MELO3C005277T1	Parent=MELO3C005277
9:18983808	9	chr9	18983808	18983808	chr9	18983598	18985389	MELO3C005288T1	Parent=MELO3C005288
9:18983808	9	chr9	18983808	18983808	chr9	18983598	18985389	MELO3C005288T2	Parent=MELO3C005288
9:19178250	9	chr9	19178250	19178250	chr9	19176457	19180126	MELO3C005303T1	Parent=MELO3C005303
9:19178250	9	chr9	19178250	19178250	chr9	19176457	19180126	MELO3C005303T1	Parent=MELO3C005303
9:22578923	9	chr9	22578923	22578923	chr9	22578049	22581719	MELO3C005719T1	Parent=MELO3C005719
10:1806185	10	chr10	1806185	1806185	chr10	1804349	1806640	MELO3C012232T1	Parent=MELO3C012232
10:1806185	10	chr10	1806185	1806185	chr10	1804349	1808869	MELO3C012231T2	Parent=MELO3C012231
10:1806185	10	chr10	1806185	1806185	chr10	1804349	1808869	MELO3C012231T3	Parent=MELO3C012231
10:2980764	10	chr10	2980764	2980764	chr10	2979946	2983584	MELO3C012050T1	Parent=MELO3C012050
10:5743895	10	chr10	5743895	5743895	chr10	5736827	5749731	MELO3C023813T1	Parent=MELO3C023813
10:5757809	10	chr10	5757809	5757809	.	-1	-1	.	.
10:5757809	10	chr10	5757809	5757809	.	-1	-1	.	.
10:5774445	10	chr10	5774445	5774445	.	-1	-1	.	.
10:5790166	10	chr10	5790166	5790166	.	-1	-1	.	.
10:5790281	10	chr10	5790281	5790281	.	-1	-1	.	.
10:5790294	10	chr10	5790294	5790294	.	-1	-1	.	.
10:5793475	10	chr10	5793475	5793475	.	-1	-1	.	.
10:5829926	10	chr10	5829926	5829926	.	-1	-1	.	.
10:5829926	10	chr10	5829926	5829926	.	-1	-1	.	.
10:5829947	10	chr10	5829947	5829947	.	-1	-1	.	.
10:5829947	10	chr10	5829947	5829947	.	-1	-1	.	.
10:5829969	10	chr10	5829969	5829969	.	-1	-1	.	.
10:5829969	10	chr10	5829969	5829969	.	-1	-1	.	.
10:5844188	10	chr10	5844188	5844188	.	-1	-1	.	.
10:5844492	10	chr10	5844492	5844492	.	-1	-1	.	.
10:9784269	10	chr10	9784269	9784269	.	-1	-1	.	.
11:3227607	11	chr11	3227607	3227607	chr11	3226779	3229332	MELO3C020882T1	Parent=MELO3C020882
11:3227641	11	chr11	3227641	3227641	chr11	3226779	3229332	MELO3C020882T1	Parent=MELO3C020882
11:3247775	11	chr11	3247775	3247775	chr11	3246276	3249302	MELO3C020879T1	Parent=MELO3C020879
11:3247927	11	chr11	3247927	3247927	chr11	3246276	3249302	MELO3C020879T1	Parent=MELO3C020879
11:3327166	11	chr11	3327166	3327166	.	-1	-1	.	.
11:3351607	11	chr11	3351607	3351607	.	-1	-1	.	.
11:3351622	11	chr11	3351622	3351622	.	-1	-1	.	.
11:3351666	11	chr11	3351666	3351666	.	-1	-1	.	.
11:3387245	11	chr11	3387245	3387245	.	-1	-1	.	.
11:3387256	11	chr11	3387256	3387256	.	-1	-1	.	.
11:3391268	11	chr11	3391268	3391268	.	-1	-1	.	.
11:3396415	11	chr11	3396415	3396415	chr11	3394609	3397108	MELO3C020865T1	Parent=MELO3C020865
11:20190158	11	chr11	20190158	20190158	.	-1	-1	.	.
11:22656056	11	chr11	22656056	22656056	.	-1	-1	.	.
11:22662532	11	chr11	22662532	22662532	.	-1	-1	.	.
12:5655597	12	chr12	5655597	5655597	.	-1	-1	.	.
12:8949857	12	chr12	8949857	8949857	.	-1	-1	.	.
12:17518556	12	chr12	17518556	17518556	.	-1	-1	.	.
12:19095992	12	chr12	19095992	19095992	.	-1	-1	.	.
12:19427742	12	chr12	19427742	19427742	chr12	19414877	19428275	MELO3C002793T1	Parent=MELO3C002793
12:19671936	12	chr12	19671936	19671936	.	-1	-1	.	.
12:20247640	12	chr12	20247640	20247640	.	-1	-1	.	.
12:20809613	12	chr12	20809613	20809613	chr12	20805766	20812755	MELO3C002694T1	Parent=MELO3C002694
12:20809613	12	chr12	20809613	20809613	chr12	20805766	20812755	MELO3C002694T1	Parent=MELO3C002694
12:21048667	12	chr12	21048667	21048667	.	-1	-1	.	.
12:21048668	12	chr12	21048668	21048668	.	-1	-1	.	.
12:21048669	12	chr12	21048669	21048669	.	-1	-1	.	.
12:21048670	12	chr12	21048670	21048670	.	-1	-1	.	.
12:21048671	12	chr12	21048671	21048671	.	-1	-1	.	.
12:21048672	12	chr12	21048672	21048672	.	-1	-1	.	.
12:21319788	12	chr12	21319788	21319788	.	-1	-1	.	.
12:21348987	12	chr12	21348987	21348987	chr12	21346386	21359379	MELO3C002633T1	Parent=MELO3C002633
12:21348987	12	chr12	21348987	21348987	chr12	21346386	21359379	MELO3C002633T1	Parent=MELO3C002633
12:21998026	12	chr12	21998026	21998026	.	-1	-1	.	.
12:21998032	12	chr12	21998032	21998032	.	-1	-1	.	.
12:21998100	12	chr12	21998100	21998100	.	-1	-1	.	.
12:22089331	12	chr12	22089331	22089331	.	-1	-1	.	.
12:22089334	12	chr12	22089334	22089334	.	-1	-1	.	.
12:23681348	12	chr12	23681348	23681348	chr12	23679241	23686968	MELO3C002325T1	Parent=MELO3C002325
12:23723870	12	chr12	23723870	23723870	.	-1	-1	.	.
12:23723873	12	chr12	23723873	23723873	.	-1	-1	.	.
12:23723988	12	chr12	23723988	23723988	.	-1	-1	.	.
12:23762640	12	chr12	23762640	23762640	.	-1	-1	.	.
12:23994274	12	chr12	23994274	23994274	.	-1	-1	.	.
12:23994277	12	chr12	23994277	23994277	.	-1	-1	.	.
12:23995932	12	chr12	23995932	23995932	.	-1	-1	.	.
12:23995936	12	chr12	23995936	23995936	.	-1	-1	.	.

## Sheet: Hoja2
				score
MELO3C001834T1	#N/A	#N/A	#NAME?
MELO3C002325T1	AT5G63200.1	751	tetratricopeptide repeat (TPR)-containing protein	751
MELO3C002633T1	AT4G18465.1	1024	RNA helicase family protein	1024
MELO3C002694T1	AT1G78580.1	1355	trehalose-6-phosphate synthase	1355
MELO3C002793T1	AT4G05420.1	1943	damaged DNA binding protein 1A	1943
MELO3C002912T1	#N/A	#N/A	#N/A	#N/A
MELO3C002919T1	AT1G69340.1	934	appr-1-p processing enzyme family protein	934
MELO3C002931T1	AT1G24190.2	836	SIN3-like 3	836
MELO3C002933T1	AT1G70070.1	1051	DEAD/DEAH box helicase, putative	1051
MELO3C002939T3	#N/A	#N/A	#N/A	#N/A
MELO3C003027T1	AT1G13380.1	224	Protein of unknown function (DUF1218)	224
MELO3C003029T1	AT2G41705.2	243	camphor resistance CrcB family protein	243
MELO3C003460T1	#N/A	#N/A	#N/A	#N/A
MELO3C003471T1	AT1G15215.2	231	BEST Arabidopsis thaliana protein match is: sequence-specific DNA binding transcription factors;sequence-specific DNA binding (TAIR:AT3G18380.1); Has 89 Blast hits to 86 proteins in 16 species: Archae - 0; Bacteria - 0; Metazoa - 0; Fungi - 0; Plants - 89; Viruses - 0; Other Eukaryotes - 0 (source: NCBI BLink).	231
MELO3C003474T1	AT2G25870.1	696	haloacid dehalogenase-like hydrolase family protein	696
MELO3C004132T1	AT5G16880.2	537	Target of Myb protein 1	537
MELO3C004132T2	AT5G16880.2	537	Target of Myb protein 1	537
MELO3C004140T1	AT3G05940.1	630	Protein of unknown function (DUF300)	630
MELO3C004209T1	AT5G27930.2	542	Protein phosphatase 2C family protein	542
MELO3C004476T1	AT5G20380.1	545	phosphate transporter 4;5	545
MELO3C004477T1	AT5G34940.1	461	glucuronidase 3	461
MELO3C004484T1	AT2G12550.1	532	ubiquitin-associated (UBA)/TS-N domain-containing protein	532
MELO3C004624T1	AT4G29720.1	570	polyamine oxidase 5	570
MELO3C005260T1	AT2G01770.1	306	vacuolar iron transporter 1	306
MELO3C005264T1	#N/A	#N/A	#N/A	#N/A
MELO3C005277T1	AT1G70660.1	255	MMS ZWEI homologue 2	255
MELO3C005288T1	#N/A	#N/A	#N/A	#N/A
MELO3C005288T2	#N/A	#N/A	#N/A	#N/A
MELO3C005303T1	AT1G23110.4	324	unknown protein; FUNCTIONS IN: molecular_function unknown; LOCATED IN: chloroplast; BEST Arabidopsis thaliana protein match is: unknown protein (TAIR:AT1G70900.1).	324
MELO3C005719T1	AT1G64060.1	1081	respiratory burst oxidase protein F	1081
MELO3C006186T1	AT4G12080.1	213	AT-hook motif nuclear-localized protein 1	213
MELO3C006218T1	AT5G17620.1	587	CONTAINS InterPro DOMAIN/s: Plant nuclear matrix 1 (InterPro:IPR010604); Has 30201 Blast hits to 17322 proteins in 780 species: Archae - 12; Bacteria - 1396; Metazoa - 17338; Fungi - 3422; Plants - 5037; Viruses - 0; Other Eukaryotes - 2996 (source: NCBI BLink).	587
MELO3C006224T1	AT3G43300.1	2440	HOPM interactor 7	2440
MELO3C006292T1	AT2G31970.1	2006	DNA repair-recombination protein (RAD50)	2006
MELO3C006304T1	AT2G31740.1	841	S-adenosyl-L-methionine-dependent methyltransferases superfamily protein	841
MELO3C006407T1	#N/A	#N/A	#N/A	#N/A
MELO3C006407T2	AT3G23400.1	310	Plastid-lipid associated protein PAP / fibrillin family protein	310
MELO3C006466T1	AT5G43600.1	714	ureidoglycolate amidohydrolase	714
MELO3C006616T1	#N/A	#N/A	#N/A	#N/A
MELO3C006698T1	AT5G49320.1	234	Protein of unknown function (DUF1218)	234
MELO3C006759T1	AT3G17470.1	616	Ca2+-activated RelA/spot homolog	616
MELO3C006791T1	AT3G01780.1	1840	ARM repeat superfamily protein	1840
MELO3C006834T1	AT5G51600.1	640	Microtubule associated protein (MAP65/ASE1) family protein	640
MELO3C006834T2	AT5G51600.1	607	Microtubule associated protein (MAP65/ASE1) family protein	607
MELO3C006841T1	AT5G51710.2	800	K+ efflux antiporter 5	800
MELO3C006862T1	AT5G51890.1	444	Peroxidase superfamily protein	444
MELO3C006911T1	AT5G52380.1	254	VASCULAR-RELATED NAC-DOMAIN 6	254
MELO3C007777T1	AT4G39830.1	669	Cupredoxin superfamily protein	669
MELO3C007777T2	AT4G39830.1	771	Cupredoxin superfamily protein	771
MELO3C007798T1	#N/A	#N/A	#N/A	#N/A
MELO3C007904T1	AT5G66210.1	874	calcium-dependent protein kinase 28	874
MELO3C007918T1	AT4G38630.1	373	regulatory particle non-ATPase 10	373
MELO3C007918T2	AT4G38630.1	388	regulatory particle non-ATPase 10	388
MELO3C007918T3	AT4G38630.1	421	regulatory particle non-ATPase 10	421
MELO3C008041T1	AT5G53500.1	395	Transducin/WD40 repeat-like superfamily protein	395
MELO3C008041T2	AT5G53500.1	395	Transducin/WD40 repeat-like superfamily protein	395
MELO3C008057T1	AT2G13690.1	525	PRLI-interacting factor, putative	525
MELO3C008306T1	AT3G11130.1	3108	Clathrin, heavy chain	3108
MELO3C009581T1	AT5G06580.1	867	FAD-linked oxidases family protein	867
MELO3C009615T1	AT3G58030.4	370	RING/U-box superfamily protein	370
MELO3C009751T1	#N/A	#N/A	#N/A	#N/A
MELO3C009967T1	AT5G10270.1	681	cyclin-dependent kinase C;1	681
MELO3C009967T2	AT5G10270.1	690	cyclin-dependent kinase C;1	690
MELO3C009968T1	AT5G14660.2	333	peptide deformylase 1B	333
MELO3C009970T1	AT5G14650.1	493	Pectin lyase-like superfamily protein	493
MELO3C010014T1	#N/A	#N/A	#N/A	#N/A
MELO3C011122T1	AT5G11700.1	1434	LOCATED IN: vacuole; EXPRESSED IN: 24 plant structures; EXPRESSED DURING: 13 growth stages; BEST Arabidopsis thaliana protein match is: glycine-rich protein (TAIR:AT4G32920.3); Has 1807 Blast hits to 1807 proteins in 277 species: Archae - 0; Bacteria - 0; Metazoa - 736; Fungi - 347; Plants - 385; Viruses - 0; Other Eukaryotes - 339 (source: NCBI BLink).	1434
MELO3C011122T2	AT5G11700.2	1684	BEST Arabidopsis thaliana protein match is: glycine-rich protein (TAIR:AT4G32920.3); Has 8203 Blast hits to 3102 proteins in 389 species: Archae - 3; Bacteria - 5624; Metazoa - 852; Fungi - 139; Plants - 704; Viruses - 77; Other Eukaryotes - 804 (source: NCBI BLink).	1684
MELO3C012050T1	AT1G27100.1	438	Actin cross-linking protein	438
MELO3C012231T2	AT1G13330.1	330	Arabidopsis Hop2 homolog	330
MELO3C012231T3	AT1G13330.1	329	Arabidopsis Hop2 homolog	329
MELO3C012232T1	AT1G13340.1	239	Regulator of Vps4 activity in the MVB pathway protein	239
MELO3C014259T1	#N/A	#N/A	#N/A	#N/A
MELO3C014292T1	AT4G34670.1	430	Ribosomal protein S3Ae	430
MELO3C014299T1	AT1G03080.1	649	kinase interacting (KIP1-like) family protein	649
MELO3C014374T1	AT1G60890.1	991	Phosphatidylinositol-4-phosphate 5-kinase family protein	991
MELO3C014374T2	AT1G60890.1	993	Phosphatidylinositol-4-phosphate 5-kinase family protein	993
MELO3C014686T1	AT3G13600.1	635	calmodulin-binding family protein	635
MELO3C015045T1	AT1G55280.1	249	Lipase/lipooxygenase, PLAT/LH2 family protein	249
MELO3C015048T1	#N/A	#N/A	#N/A	#N/A
MELO3C015094T1	AT5G22000.3	403	RING-H2 group F2A	403
MELO3C015094T2	AT5G22000.3	403	RING-H2 group F2A	403
MELO3C015094T3	AT5G22000.3	404	RING-H2 group F2A	404
MELO3C015106T1	AT3G18480.1	333	CCAAT-displacement protein alternatively spliced product	333
MELO3C015371T1	#N/A	#N/A	#N/A	#N/A
MELO3C015481T1	AT4G29750.1	659	CRS1 / YhbY (CRM) domain-containing protein	659
MELO3C016372T2	AT3G51140.1	333	Protein of unknown function (DUF3353)	333
MELO3C016372T3	AT3G51140.1	333	Protein of unknown function (DUF3353)	333
MELO3C016372T4	AT3G51140.1	212	Protein of unknown function (DUF3353)	212
MELO3C017234T1	#N/A	#N/A	#N/A	#N/A
MELO3C017235T1	#N/A	#N/A	#N/A	#N/A
MELO3C017236T1	AT1G18610.1	455	Galactose oxidase/kelch repeat superfamily protein	455
MELO3C017236T2	AT1G18610.1	615	Galactose oxidase/kelch repeat superfamily protein	615
MELO3C017562T1	AT4G36640.1	380	Sec14p-like phosphatidylinositol transfer family protein	380
MELO3C017566T1	AT2G18570.1	436	UDP-Glycosyltransferase superfamily protein	436
MELO3C017569T1	AT1G71830.1	877	somatic embryogenesis receptor-like kinase 1	877
MELO3C017610T1	AT5G65240.1	219	Leucine-rich repeat protein kinase family protein	219
MELO3C017610T2	AT5G65240.1	219	Leucine-rich repeat protein kinase family protein	219
MELO3C017610T3	AT5G65240.1	219	Leucine-rich repeat protein kinase family protein	219
MELO3C017610T4	#N/A	#N/A	#N/A	#N/A
MELO3C017657T1	AT5G51300.3	821	splicing factor-related	821
MELO3C018643T1	#N/A	#N/A	#N/A	#N/A
MELO3C018643T2	#N/A	#N/A	#N/A	#N/A
MELO3C018651T1	#N/A	#N/A	#N/A	#N/A
MELO3C019822T1	AT2G39140.1	501	pseudouridine synthase family protein	501
MELO3C019912T1	AT3G52060.2	375	Core-2/I-branching beta-1,6-N-acetylglucosaminyltransferase family protein	375
MELO3C019924T1	AT4G02550.1	399	unknown protein; BEST Arabidopsis thaliana protein match is: unknown protein (TAIR:AT4G02210.2); Has 370 Blast hits to 300 proteins in 18 species: Archae - 0; Bacteria - 0; Metazoa - 0; Fungi - 10; Plants - 354; Viruses - 0; Other Eukaryotes - 6 (source: NCBI BLink).	399
MELO3C020865T1	AT4G37470.1	461	alpha/beta-Hydrolases superfamily protein	461
MELO3C020879T1	AT5G66600.3	546	Protein of unknown function, DUF547	546
MELO3C020882T1	AT5G08290.1	297	mRNA splicing factor, thioredoxin-like U5 snRNP	297
MELO3C021544T1	AT5G14450.1	387	GDSL-like Lipase/Acylhydrolase superfamily protein	387
MELO3C021544T2	AT5G14450.1	308	GDSL-like Lipase/Acylhydrolase superfamily protein	308
MELO3C021545T1	AT5G14760.1	962	L-aspartate oxidase	962
MELO3C021546T1	AT3G27930.1	606	unknown protein; FUNCTIONS IN: molecular_function unknown; INVOLVED IN: N-terminal protein myristoylation; LOCATED IN: cellular_component unknown; EXPRESSED IN: 23 plant structures; EXPRESSED DURING: 14 growth stages; Has 35 Blast hits to 35 proteins in 12 species: Archae - 0; Bacteria - 0; Metazoa - 0; Fungi - 0; Plants - 35; Viruses - 0; Other Eukaryotes - 0 (source: NCBI BLink).	606
MELO3C021565T1	#N/A	#N/A	#N/A	#N/A
MELO3C021576T1	#N/A	#N/A	#N/A	#N/A
MELO3C021586T1	AT3G27560.1	536	Protein kinase superfamily protein	536
MELO3C022018T1	AT3G29200.1	366	chorismate mutase 1	366
MELO3C022032T1	#N/A	#N/A	#N/A	#N/A
MELO3C022145T1	AT5G17680.1	325	disease resistance protein (TIR-NBS-LRR class), putative	325
MELO3C023365T1	AT2G21480.1	1101	Malectin/receptor-like protein kinase family protein	252
MELO3C023366T1	#N/A	#N/A	#N/A	#N/A
MELO3C023387T1	AT1G52770.1	476	Phototropic-responsive NPH3 family protein	#N/A
MELO3C023390T1	#N/A	#N/A	#N/A	#N/A
MELO3C023447T1	#N/A	#N/A	#N/A	#N/A
MELO3C023491T1	AT1G73110.1	644	P-loop containing nucleoside triphosphate hydrolases superfamily protein	#N/A
MELO3C023544T1	AT3G57670.1	329	C2H2-type zinc finger family protein	#N/A
MELO3C023554T1	#N/A	#N/A	#N/A	#N/A
MELO3C023554T2	#N/A	#N/A	#N/A	#N/A
MELO3C023556T1	AT3G07970.1	470	Pectin lyase-like superfamily protein	#N/A
MELO3C023556T2	#N/A	#N/A	#N/A	#N/A
MELO3C023813T1	AT5G13560.1	744	unknown protein; BEST Arabidopsis thaliana protein match is: unknown protein (TAIR:AT2G37370.1); Has 12055 Blast hits to 8846 proteins in 811 species: Archae - 217; Bacteria - 1046; Metazoa - 6104; Fungi - 1115; Plants - 528; Viruses - 14; Other Eukaryotes - 3031 (source: NCBI BLink).	744
MELO3C024016T1	AT1G17330.1	347	Metal-dependent phosphohydrolase	347
MELO3C024291T1	AT3G21180.1	1466	autoinhibited Ca(2+)-ATPase 9	1466
			#N/A	#N/A
