# Supplementary material for: Genotyping-by-sequencing of a melon (Cucumis melo L.) germplasm collection from a secondary center of diversity highlights patterns of genetic variation and genomic features of different gene pools
Source: BMC Genomics. 2017 Jan 9;18:59. doi: 10.1186/s12864-016-3429-0 (PMC5223370; doi:10.1186/s12864-016-3429-0)
Supplement: Additional file 8: — Clusters of at least two consecutive markers displaying FST > 0.9 in pairwise comparisons among the subpopulations B, C and I. (XLSX 9 kb) [file 12864_2016_3429_MOESM8_ESM.xlsx]

## Sheet: supplementary material
Additional file 8. Clusters of at least two consecutive markers displaying FST≥0.9 in pairwise comparisons among the subpopulations B, C and I.
Chromosome		Pairwise comparison
		C vs B			C vs I			B vs I
		# clusters	max # of loci per cluster		# clusters	max # of loci per cluster		# clusters	max # of loci per cluster
0		-	-		-	-		6	7
1		-	-		1	2		6	31
2		2	2		1	2		7	3
3		3	5		4	4		2	6
4		1	4		-	-		7	11
5		2	5		2	2		4	11
6		5	3		-	-		8	8
7		-	-		-	-		7	3
8		1	3		-	-		5	6
9		2	5		-	-		10	15
10		-	-		1	3		1	11
11		-	-		-	-		2	12
12		-	-		-	-		5	6
TOTAL		16			9			70
